# Supplementary material for: Shooting hoops: globetrotting plasmids spreading more than just antimicrobial resistance genes across One Health
Source: Microb Genom. 2022 Aug 12;8(8):mgen000858. doi: 10.1099/mgen.0.000858 (PMC9484753; doi:10.1099/mgen.0.000858)
Supplement: Supplementary material 1 [file mgen-8-858-s001.xlsx]

## Sheet: 1. RGI_output
Antibiotic class or mechanisms of resistance	Gene name	F1	F2	F3	F4	F5	F6	F7	F8	F9
Aminoglycoside	ANT(3'')-IIa	0	1	0	0	1	0	0	0	1		F1 - F9 = samples
Aminoglycoside	APH(3'')-Ib	1	0	0	1	1	0	1	0	1		number = number of copies of the genes present e.g. 1 is one copy of the gene
Aminoglycoside	APH(6)-Id	1	0	0	1	1	0	1	0	1
Bacitracin	bacA	0	0	2	0	0	2	0	2	0
Beta-lactamase	Escherichia coli ampC	0	0	0	0	0	1	0	0	0
Beta-lactamase	SHV-126	0	0	0	0	0	0	0	0	1
Beta-lactamase	SHV-152	0	0	0	0	0	0	0	0	1
Beta-lactamase	SHV-162	0	0	0	0	0	1	0	0	0
Beta-lactamase	SHV-2	2	0	0	2	0	0	2	0	0
Beta-lactamase	TEM-1	2	0	2	0	1	0	0	2	1
Beta-lactamase	TEM-163	0	1	0	0	0	0	0	0	0
Beta-lactamase	TEM-185	1	0	0	0	0	0	0	0	0
Beta-lactamase	TEM-214	0	0	1	1	0	0	0	0	0
Beta-lactamase	TEM-238	0	0	0	0	0	0	0	0	1
Beta-lactamase	TEM-81	0	0	0	0	0	0	1	0	0
Beta-lactamase	TEM-93	1	0	0	0	0	0	1	0	1
chromosome	eptA	1	0	1	1	0	0	0	1	0
chromosome	eptB	0	0	0	0	0	1	0	1	0
chromosome	Escherichia coli EF-Tu mutants conferring resistance to Pulvomycin	0	0	1	0	0	1	0	1	0
chromosome	Escherichia coli gyrA conferring resistance to fluoroquinolones	0	0	0	0	0	0	0	1	0
chromosome	Escherichia coli soxR with mutation conferring antibiotic resistance	0	0	0	0	0	1	0	1	0
chromosome	Escherichia coli soxS with mutation conferring antibiotic resistance	0	0	0	0	0	1	0	1	0
chromosome	H-NS	0	0	2	0	0	0	0	1	0
chromosome	ugd	0	0	0	0	0	1	0	0	0
Efflux	acrD	1	0	0	0	0	1	0	0	0
Efflux	cpxA	0	0	1	0	0	0	0	1	0
Efflux	CRP	0	0	0	0	0	1	0	1	0
Efflux	emrA	2	0	0	0	0	0	0	2	0
Efflux	emrB	1	0	0	0	0	0	0	0	0
Efflux	emrK	1	0	1	0	0	0	0	2	0
Efflux	emrR	2	0	0	0	0	0	0	2	0
Efflux	emrY	1	0	1	0	0	0	0	1	0
Efflux	Escherichia coli mdfA	0	0	0	0	0	1	0	0	0
Efflux	evgA	1	0	1	0	0	0	0	2	0
Efflux	evgS	1	0	1	0	0	0	0	1	0
Efflux	gadX	0	0	1	0	0	2	0	2	0
Efflux	Klebsiella pneumoniae KpnE	0	0	0	0	0	0	0	1	0
Efflux	Klebsiella pneumoniae KpnH	0	0	0	0	0	0	0	1	0
Efflux	mdtA	0	0	2	0	0	0	0	0	0
Efflux	mdtB	0	0	1	0	0	0	0	0	0
Efflux	mdtC	0	0	1	0	0	0	0	0	0
Efflux	mdtE	0	0	1	0	0	2	0	2	0
Efflux	mdtF	0	0	1	0	0	1	0	1	0
Efflux	mdtG	0	0	0	0	0	1	0	2	0
Efflux	mdtH	0	0	0	0	0	0	0	2	0
Efflux	mdtM	0	0	0	0	0	1	0	1	0
Efflux	mdtN	0	0	0	0	0	0	0	1	0
Efflux	mdtO	0	0	0	0	0	0	0	1	0
Efflux	mdtP	0	0	0	0	0	0	0	1	0
Efflux	mexQ	0	0	0	0	0	0	1	0	0
Efflux	msbA	0	0	0	0	0	0	0	1	0
Efflux	rsmA	1	0	0	0	0	0	0	1	0
Efflux	tolC	0	0	1	0	0	1	0	2	0
Lincosamides	lnuG	0	2	0	0	0	0	0	0	0
Quaternary ammonium compounds	qacEdelta1	0	1	0	0	2	0	0	0	0
Sulphonamide	sul1	0	1	0	0	1	0	0	0	0
Sulphonamide	sul2	0	0	0	0	0	0	0	0	2
Tetracycline	tet(A)	0	0	1	0	1	0	0	0	1
Tetracycline	tet(B)	1	1	0	1	0	0	1	0	1
Tetracycline	tet(D)	1	0	0	0	0	0	0	0	0
Tetracycline	tetM	0	0	1	0	0	0	0	0	0
Tetracycline	tetR	1	1	0	1	0	0	1	0	1
Trimethoprim	dfrA1	0	0	0	0	0	0	0	0	2
Trimethoprim	dfrA8	0	0	2	0	0	0	0	0	0
Trimethoprim	Trimethoprim-resistant dihydrofolate reductase DfrA42	0	0	0	0	1	0	0	0	1

## Sheet: 2. Plasmid descriptions
Plasmid ID	Biosample ID	Length (bp)	GC (%)	Coding proportion	Annotated CDS	Hypothetical CDS	ncRNA-region	ncRNA	oriC	oriT	sORF	tRNA	Cluster group
F1_1	SAMN26675426	144147	0.49	0.804	200	47	5	8	1	1	6	0	D		number = number of copies of the genes present e.g. 1 is one copy of the gene
F1_17	SAMN26675427	6636	0.486	0.712	8	2	0	1	0	1	0	0	B		S = singleton
F1_18	SAMN26675428	3365	0.552	0.784	8	4	0	0	0	1	0	0	S
F1_2	SAMN26675429	103233	0.537	0.83	148	37	0	4	1	1	1	0	A
F1_3	SAMN26675430	92690	0.5	0.83	129	30	0	3	0	1	1	0	S
F2_1	SAMN26675431	190300	0.463	0.807	287	177	1	2	0	0	1	0	S
F2_2	SAMN26675432	154298	0.501	0.825	244	53	2	9	3	0	3	0	D
F3_4	SAMN26675433	48978	0.521	0.838	74	28	0	0	1	1	0	0	S
F3_6	SAMN26675434	46774	0.448	0.824	71	26	0	1	3	1	0	0	S
F4_1	SAMN26675435	144157	0.49	0.819	191	45	5	8	1	1	7	0	D
F4_2	SAMN26675436	103244	0.537	0.844	141	42	0	4	1	1	1	0	A
F4_7	SAMN26675437	6368	0.48	0.585	9	4	0	1	0	1	0	0	B
F5_1	SAMN26675438	146985	0.508	0.808	198	36	3	7	1	1	5	0	D
F5_2	SAMN26675439	47398	0.518	0.848	70	22	0	0	1	1	0	0	C
F5_3	SAMN26675440	39052	0.512	0.791	71	25	0	0	0	0	0	0	S
F6_1	SAMN26675441	103266	0.537	0.809	157	56	0	4	1	1	0	0	A
F7_2	SAMN26675442	103236	0.537	0.841	141	40	0	4	1	1	0	0	A
F7_6	SAMN26675443	6644	0.486	0.841	10	1	0	1	1	1	0	0	B
F8_22	SAMN26675444	41468	0.52	0.805	63	25	0	0	1	1	0	0	C
F9_1	SAMN26675445	144184	0.49	0.814	192	39	5	8	1	1	6	0	D
F9_2	SAMN26675446	109271	0.464	0.832	134	69	1	0	0	0	0	4	S
F9_3	SAMN26675447	103237	0.537	0.842	148	43	0	4	1	1	0	0	A
F9_5	SAMN26675448	6371	0.482	0.777	9	4	0	1	1	1	0	0	B

## Sheet: 3. Replicon Group
Plasmid	Length (bp)	NUM_FOUND	Col440II_1	ColRNAI_1	IncB/O/K/Z_2	IncFIA(HI1)_1_HI1	IncFIA_1	IncFIB(AP001918)_1	IncFIB(pHCM2)_1_pHCM2	IncFIC(FII)_1	IncFII(pECLA)_1_pECLA	IncHI1A_1	IncHI1B(R27)_1_R27	IncI1_1_Alpha	IncN_1	IncX1_1	IncX3_1	Cluster group		#FILE	Group
F1_1	144147	1	.	.	.	.	.	88.42	.	.	.	.	.	.	.	.	.	D		F1_2	A
F1_17	6636	2	95.04	99.23	.	.	.	.	.	.	.	.	.	.	.	.	.	B		F4_2	A
F1_18	3365	1	95.74	.	.	.	.	.	.	.	.	.	.	.	.	.	.			F6_1	A
F1_2	103233	1	.	.	100	.	.	.	.	.	.	.	.	.	.	.	.	A		F7_2	A
F1_3	92690	2	.	.	.	.	.	.	.	.	81.26	.	.	100	.	.	.			F9_3	A
F2_1	190300	3	.	.	.	100	.	.	.	.	.	99.76	100	.	.	.	.			F1_17	B
F2_2	154298	3	.	.	.	.	93.56	100	.	99.4	.	.	.	.	.	.	.	D		F4_7	B
F3_4	48978	1	.	.	.	.	.	.	.	.	.	.	.	.	100	.	.	C		F7_6	B
F3_6	46774	2	.	.	.	.	.	.	.	.	.	.	.	.	.	99.73	90.11			F9_5	B
F4_1	144157	1	.	.	.	.	.	88.42	.	.	.	.	.	.	.	.	.	D		F3_4	C
F4_2	103244	1	.	.	100	.	.	.	.	.	.	.	.	.	.	.	.	A		F5_2	C
F4_7	6368	2	95.39	99.23	.	.	.	.	.	.	.	.	.	.	.	.	.	B		F8_22	C
F5_1	146985	1	.	.	.	.	.	88.42	.	.	.	.	.	.	.	.	.	D		F1_1	D
F5_2	47398	1	.	.	.	.	.	.	.	.	.	.	.	.	100	.	.	C		F2_2	D
F5_3	39052	0	.	.	.	.	.	.	.	.	.	.	.	.	.	.	.			F4_1	D
F6_1	103266	1	.	.	100	.	.	.	.	.	.	.	.	.	.	.	.	A		F5_1	D
F7_2	103236	1	.	.	100	.	.	.	.	.	.	.	.	.	.	.	.	A		F9_1	D
F7_6	6644	2	94.68	99.23	.	.	.	.	.	.	.	.	.	.	.	.	.	B		F1_18	Singleton
F8_22	41468	1	.	.	.	.	.	.	.	.	.	.	.	.	100	.	.	C		F1_3	Singleton
F9_1	144184	1	.	.	.	.	.	99.85	.	.	.	.	.	.	.	.	.	D		F2_1	Singleton
F9_2	109271	1	.	.	.	.	.	.	100	.	.	.	.	.	.	.	.			F3_6	Singleton
F9_3	103237	1	.	.	99.38	.	.	.	.	.	.	.	.	.	.	.	.	A		F5_3	Singleton
F9_5	6371	2	95.04	99.23	.	.	.	.	.	.	.	.	.	.	.	.	.	B		F9_2	Singleton
Numbers are the % match to the gene e.g. 100 = 100% match to the replicon group IncB/O/K/Z_2

## Sheet: 4. AMR CARD plasmids
#FILE	Group	NUM_FOUND	ANT(3'')-IIa	APH(3'')-Ib	APH(6)-Id	SHV-2	TEM-1	dfrA1	dfrA8	lnuG	sul1	tet(A)	tet(B)	dfrD
F1_2	A	1	.	.	.	100	.	.	.	.	.	.	.	y
F4_2	A	1	.	.	.	100	.	.	.	.	.	.	.
F6_1	A	1	.	.	.	99.88	.	.	.	.	.	.	.
F7_2	A	1	.	.	.	100	.	.	.	.	.	.	.
F9_3	A	1	.	.	.	100	.	.	.	.	.	.	.
F1_17	B	0	.	.	.	.	.	.	.	.	.	.	.
F4_7	B	0	.	.	.	.	.	.	.	.	.	.	.
F7_6	B	0	.	.	.	.	.	.	.	.	.	.	.
F9_5	B	0	.	.	.	.	.	.	.	.	.	.	.
F3_4	C	2	.	.	.	.	100	.	.	.	.	97.57	.
F5_2	C	2	.	.	.	.	99.65	.	.	.	.	97.73	.
F8_22	C	2	.	.	.	100	.	.	.	.	.	97.73	.
F1_1	D	4	.	100	100	.	100	.	.	.	.	.	99.92
F2_2	D	1	.	.	.	.	99.77	.	.	.	.	.	.
F4_1	D	4	.	99.88	100	.	99.88	.	.	.	.	.	100
F5_1	D	7	82.51	100	99.76	.	100	99.79	.	.	99.88	97.73	.
F9_1	D	4	.	100	99.64	.	100	.	.	.	.	.	100
F1_18	Singleton	0	.	.	.	.	.	.	.	.	.	.	.
F1_3	Singleton	1	.	.	.	.	99.88	.	.	.	.	.	.
F2_1	Singleton	4	99.59	.	.	.	.	.	.	100	99.52	.	99.5
F3_6	Singleton	2	.	.	.	.	100	.	100	.	.	.	.
F5_3	Singleton	0	.	.	.	.	.	.	.	.	.	.	.
F9_2	Singleton	0	.	.	.	.	.	.	.	.	.	.	.
Numbers are the % match to the gene e.g. 100 = 100% match to APH(3'')-Ib from the CARD database.

## Sheet: 5. BACMET plasmids metals
#FILE	Group	NUM_FOUND	corA	merA	merC	merD	merE	merP	merR1	merT	qacEdelta1	sitA	sitB	sitC
F1_2	A	0	.	.	.	.	.	.	.	.	.	.	.	.
F4_2	A	0	.	.	.	.	.	.	.	.	.	.	.	.
F6_1	A	0	.	.	.	.	.	.	.	.	.	.	.	.
F7_2	A	0	.	.	.	.	.	.	.	.	.	.	.	.
F9_3	A	0	.	.	.	.	.	.	.	.	.	.	.	.
F1_17	B	0	.	.	.	.	.	.	.	.	.	.	.	.
F4_7	B	0	.	.	.	.	.	.	.	.	.	.	.	.
F7_6	B	0	.	.	.	.	.	.	.	.	.	.	.	.
F9_5	B	0	.	.	.	.	.	.	.	.	.	.	.	.
F3_4	C	0	.	.	.	.	.	.	.	.	.	.	.	.
F5_2	C	0	.	.	.	.	.	.	.	.	.	.	.	.
F8_22	C	0	.	.	.	.	.	.	.	.	.	.	.	.
F1_18	Singleton	0	.	.	.	.	.	.	.	.	.	.	.	.
F1_3	Singleton	0	.	.	.	.	.	.	.	.	.	.	.	.
F3_6	Singleton	0	.	.	.	.	.	.	.	.	.	.	.	.
F5_3	Singleton	0	.	.	.	.	.	.	.	.	.	.	.	.
F9_2	Singleton	0	.	.	.	.	.	.	.	.	.	.	.	.
F2_1	Singleton	2	99.79	.	.	.	.	.	.	.	88.41	.	.	.
F2_2	D	3	.	.	.	.	.	.	.	.	.	84.48	91.21	96.5
F1_1	D	4	.	.	.	.	.	.	96.3	.	.	84.48	91.33	96.62
F4_1	D	4	.	.	.	.	.	.	96.3	.	.	84.48	91.21	96.62
F9_1	D	4	.	.	.	.	.	.	96.3	.	.	84.48	91.33	96.62
F5_1	D	11	.	98.99	98.11	94.77	86.75	98.9	96.3	98.28	99.71	84.48	91.33	96.62
Numbers are the % match to the gene e.g. 99.79 = 99.79% match to corA in the BACMET database

## Sheet: 6. VFDB plasmids
#FILE	Group	NUM_FOUND	astA	icsP/sopA	iroB	iroC	iroD	iroE	iroN	iucA	iucB	iucC	iucD	iutA	iss from BAKTA results	cvaC	haemolysin F hlyF
F1_2	A	0	.	.	.	.	.	.	.	.	.	.	.	.
F4_2	A	0	.	.	.	.	.	.	.	.	.	.	.	.
F6_1	A	0	.	.	.	.	.	.	.	.	.	.	.	.
F7_2	A	0	.	.	.	.	.	.	.	.	.	.	.	.
F9_3	A	0	.	.	.	.	.	.	.	.	.	.	.	.
F1_17	B	0	.	.	.	.	.	.	.	.	.	.	.	.
F4_7	B	0	.	.	.	.	.	.	.	.	.	.	.	.
F7_6	B	0	.	.	.	.	.	.	.	.	.	.	.	.
F9_5	B	0	.	.	.	.	.	.	.	.	.	.	.	.
F3_4	C	0	.	.	.	.	.	.	.	.	.	.	.	.
F5_2	C	0	.	.	.	.	.	.	.	.	.	.	.	.
F8_22	C	0	.	.	.	.	.	.	.	.	.	.	.	.
F1_1	D	6	.	86.29	99.74	99.95	99.84	100	99.86	.	.	.	.	.	y		y
F2_2	D	11	.	86.18	99.66	99.89	99.92	100	99.68	99.94	99.16	99.89	98.51	99.87	y	y	y
F4_1	D	6	.	86.29	99.83	99.97	99.92	100	99.91	.	.	.	.	.	y		y
F5_1	D	6	.	86.29	99.74	100	99.92	100	99.95	.	.	.	.	.	y	y	y
F9_1	D	6	.	86.29	99.74	99.97	99.92	99.48	99.91	.	.	.	.	.	y
F1_18	Singleton	0	.	.	.	.	.	.	.	.	.	.	.	.
F1_3	Singleton	0	.	.	.	.	.	.	.	.	.	.	.	.
F2_1	Singleton	1	100	.	.	.	.	.	.	.	.	.	.	.
F3_6	Singleton	0	.	.	.	.	.	.	.	.	.	.	.	.
F5_3	Singleton	0	.	.	.	.	.	.	.	.	.	.	.	.
F9_2	Singleton	0	.	.	.	.	.	.	.	.	.	.	.	.
Numbers are the % match to the gene e.g. 100 = 100% match to astA

## Sheet: 7. Phigaro
Plasmid	Group	Start	End	Size	Transposable	Predicted family
F1_1	D	13107	21560	8453	TRUE	Unknown
F2_2	D	46800	60825	14025	TRUE	Unknown
F4_1	D	10720	21283	10563	TRUE	Unknown
F2_1	Singleton	174099	177410	3311	FALSE	Myoviridae
F5_3	Singleton	3	32955	32952	FALSE	Myoviridae
F9_2	Singleton	9042	23344	14302	FALSE	Myoviridae
F9_2	Singleton	28492	59176	30684	FALSE	Siphoviridae
F9_2	Singleton	79930	94183	14253	FALSE	Siphoviridae
TRUE: Detected prophages are expected to be capable of transposition due to observed transposases
FALSE: Detected prophages are not expected to be capable of transposition due to a lack of observed transposases

## Sheet: 8. Prokka phages
Plasmid	Phage	Locus ID	Gene type	Length (bp)	Assigned name	EC number	COG ID	Product
F1_1	prophage_1	LIPHDDJB_00001	CDS	171				hypothetical protein
F1_1	prophage_1	LIPHDDJB_00002	CDS	372				IS3 family transposase IS629
F1_1	prophage_1	LIPHDDJB_00003	CDS	384				hypothetical protein
F1_1	prophage_1	LIPHDDJB_00004	CDS	327				IS3 family transposase IS3411
F1_1	prophage_1	LIPHDDJB_00005	CDS	972	yciC		COG0523	Putative metal chaperone YciC
F1_1	prophage_1	LIPHDDJB_00006	CDS	906				IS3 family transposase IS2
F1_1	prophage_1	LIPHDDJB_00007	CDS	339				hypothetical protein
F1_1	prophage_1	LIPHDDJB_00008	CDS	888				IS3 family transposase IS629
F1_1	prophage_1	LIPHDDJB_00009	CDS	276				IS3 family transposase IS3411
F2_1	prophage_1	JJJHIEHE_00001	CDS	243				hypothetical protein
F2_1	prophage_1	JJJHIEHE_00002	CDS	198				hypothetical protein
F2_1	prophage_1	JJJHIEHE_00003	CDS	558				hypothetical protein
F2_1	prophage_1	JJJHIEHE_00004	CDS	408				hypothetical protein
F2_1	prophage_1	JJJHIEHE_00005	CDS	297				hypothetical protein
F2_1	prophage_1	JJJHIEHE_00006	CDS	774	dam	2.1.1.72	COG0338	DNA adenine methylase
F2_2	prophage_1	JIPGKKLC_00001	CDS	321				ISNCY family transposase ISBcen27
F2_2	prophage_1	JIPGKKLC_00002	CDS	387				hypothetical protein
F2_2	prophage_1	JIPGKKLC_00003	CDS	552				hypothetical protein
F2_2	prophage_1	JIPGKKLC_00004	CDS	396				hypothetical protein
F2_2	prophage_1	JIPGKKLC_00005	CDS	387				IS66 family transposase ISEc23
F2_2	prophage_1	JIPGKKLC_00006	CDS	1149				IS66 family transposase ISEc23
F2_2	prophage_1	JIPGKKLC_00007	CDS	351				hypothetical protein
F2_2	prophage_1	JIPGKKLC_00008	CDS	357				hypothetical protein
F2_2	prophage_1	JIPGKKLC_00009	CDS	1308	tdeA		COG1538	Toxin and drug export protein A
F2_2	prophage_1	JIPGKKLC_00010	CDS	1833	macB	3.6.3.-	COG0577	Macrolide export ATP-binding/permease protein MacB
F2_2	prophage_1	JIPGKKLC_00011	CDS	378				hypothetical protein
F2_2	prophage_1	JIPGKKLC_00012	CDS	783	macA		COG0845	Macrolide export protein MacA
F2_2	prophage_1	JIPGKKLC_00013	CDS	363				IS3 family transposase IS629
F2_2	prophage_1	JIPGKKLC_00014	CDS	555				IS3 family transposase IS629
F2_2	prophage_1	JIPGKKLC_00015	CDS	327				IS3 family transposase IS629
F2_2	prophage_1	JIPGKKLC_00016	CDS	102				hypothetical protein
F4_1	prophage_1	JFBCJHEO_00001	CDS	426				IS3 family transposase IS629
F4_1	prophage_1	JFBCJHEO_00002	CDS	291				IS3 family transposase IS629
F4_1	prophage_1	JFBCJHEO_00003	CDS	450				hypothetical protein
F4_1	prophage_1	JFBCJHEO_00004	CDS	279				hypothetical protein
F4_1	prophage_1	JFBCJHEO_00005	CDS	1101				hypothetical protein
F4_1	prophage_1	JFBCJHEO_00006	CDS	888				IS3 family transposase IS629
F4_1	prophage_1	JFBCJHEO_00007	CDS	144				hypothetical protein
F4_1	prophage_1	JFBCJHEO_00008	CDS	207				IS3 family transposase IS3411
F4_1	prophage_1	JFBCJHEO_00009	CDS	972	yciC		COG0523	Putative metal chaperone YciC
F4_1	prophage_1	JFBCJHEO_00010	CDS	906				IS3 family transposase IS2
F4_1	prophage_1	JFBCJHEO_00011	CDS	339				hypothetical protein
F4_1	prophage_1	JFBCJHEO_00012	CDS	888				IS3 family transposase IS629
F5_3	prophage_1	HILKMLEI_00001	CDS	426				hypothetical protein
F5_3	prophage_1	HILKMLEI_00002	CDS	783				hypothetical protein
F5_3	prophage_1	HILKMLEI_00003	CDS	306				hypothetical protein
F5_3	prophage_1	HILKMLEI_00004	CDS	93				hypothetical protein
F5_3	prophage_1	HILKMLEI_00005	CDS	273				hypothetical protein
F5_3	prophage_1	HILKMLEI_00006	CDS	549				hypothetical protein
F5_3	prophage_1	HILKMLEI_00007	CDS	1092				hypothetical protein
F5_3	prophage_1	HILKMLEI_00008	CDS	672				hypothetical protein
F5_3	prophage_1	HILKMLEI_00009	CDS	759				hypothetical protein
F5_3	prophage_1	HILKMLEI_00010	CDS	1722				hypothetical protein
F5_3	prophage_1	HILKMLEI_00011	CDS	414				hypothetical protein
F5_3	prophage_1	HILKMLEI_00012	CDS	279				hypothetical protein
F5_3	prophage_1	HILKMLEI_00013	CDS	1497				hypothetical protein
F5_3	prophage_1	HILKMLEI_00014	CDS	357				hypothetical protein
F5_3	prophage_1	HILKMLEI_00015	CDS	189				hypothetical protein
F5_3	prophage_1	HILKMLEI_00016	CDS	240				hypothetical protein
F5_3	prophage_1	HILKMLEI_00017	CDS	411				hypothetical protein
F5_3	prophage_1	HILKMLEI_00018	CDS	324				hypothetical protein
F5_3	prophage_1	HILKMLEI_00019	CDS	717				hypothetical protein
F5_3	prophage_1	HILKMLEI_00020	CDS	543				hypothetical protein
F5_3	prophage_1	HILKMLEI_00021	CDS	342				hypothetical protein
F5_3	prophage_1	HILKMLEI_00022	CDS	1242				hypothetical protein
F5_3	prophage_1	HILKMLEI_00023	CDS	183				hypothetical protein
F5_3	prophage_1	HILKMLEI_00024	CDS	1248				hypothetical protein
F5_3	prophage_1	HILKMLEI_00025	CDS	486				hypothetical protein
F5_3	prophage_1	HILKMLEI_00026	CDS	321				hypothetical protein
F5_3	prophage_1	HILKMLEI_00027	CDS	351				hypothetical protein
F5_3	prophage_1	HILKMLEI_00028	CDS	531				hypothetical protein
F5_3	prophage_1	HILKMLEI_00029	CDS	462				hypothetical protein
F5_3	prophage_1	HILKMLEI_00030	CDS	615				hypothetical protein
F5_3	prophage_1	HILKMLEI_00031	CDS	282				hypothetical protein
F5_3	prophage_1	HILKMLEI_00032	CDS	387				hypothetical protein
F5_3	prophage_1	HILKMLEI_00033	CDS	216				hypothetical protein
F5_3	prophage_1	HILKMLEI_00034	CDS	753				hypothetical protein
F5_3	prophage_1	HILKMLEI_00035	CDS	162				hypothetical protein
F5_3	prophage_1	HILKMLEI_00036	CDS	735				hypothetical protein
F5_3	prophage_1	HILKMLEI_00037	CDS	810				hypothetical protein
F5_3	prophage_1	HILKMLEI_00038	CDS	390	rusA	3.1.22.4	COG4570	Crossover junction endodeoxyribonuclease RusA
F5_3	prophage_1	HILKMLEI_00039	CDS	918				hypothetical protein
F5_3	prophage_1	HILKMLEI_00040	CDS	615				hypothetical protein
F5_3	prophage_1	HILKMLEI_00041	CDS	510				hypothetical protein
F5_3	prophage_1	HILKMLEI_00042	CDS	120				hypothetical protein
F5_3	prophage_1	HILKMLEI_00043	CDS	585				hypothetical protein
F5_3	prophage_1	HILKMLEI_00044	CDS	198				hypothetical protein
F5_3	prophage_1	HILKMLEI_00045	CDS	324				hypothetical protein
F5_3	prophage_1	HILKMLEI_00046	CDS	378	lexA	3.4.21.88		LexA repressor
F5_3	prophage_1	HILKMLEI_00047	CDS	123				hypothetical protein
F5_3	prophage_1	HILKMLEI_00048	CDS	276				hypothetical protein
F5_3	prophage_1	HILKMLEI_00049	CDS	246				hypothetical protein
F5_3	prophage_1	HILKMLEI_00050	CDS	363				hypothetical protein
F5_3	prophage_1	HILKMLEI_00051	CDS	825				hypothetical protein
F5_3	prophage_1	HILKMLEI_00052	CDS	333				hypothetical protein
F5_3	prophage_1	HILKMLEI_00053	CDS	207				hypothetical protein
F5_3	prophage_1	HILKMLEI_00054	CDS	351				hypothetical protein
F5_3	prophage_1	HILKMLEI_00055	CDS	237				hypothetical protein
F5_3	prophage_1	HILKMLEI_00056	CDS	165				hypothetical protein
F5_3	prophage_1	HILKMLEI_00057	CDS	237				hypothetical protein
F9_2	prophage_1	BEMGEDNO_00001	CDS	225				hypothetical protein
F9_2	prophage_1	BEMGEDNO_00002	CDS	564				hypothetical protein
F9_2	prophage_1	BEMGEDNO_00003	CDS	216	cspB		COG1278	Cold shock-like protein CspB
F9_2	prophage_1	BEMGEDNO_00004	CDS	3507	dnaE	2.7.7.7	COG0587	DNA polymerase III subunit alpha
F9_2	prophage_1	BEMGEDNO_00005	CDS	1236				hypothetical protein
F9_2	prophage_1	BEMGEDNO_00006	CDS	2109				hypothetical protein
F9_2	prophage_1	BEMGEDNO_00007	CDS	213				hypothetical protein
F9_2	prophage_1	BEMGEDNO_00008	CDS	387				hypothetical protein
F9_2	prophage_1	BEMGEDNO_00009	CDS	1104				hypothetical protein
F9_2	prophage_1	BEMGEDNO_00010	CDS	246	grxA		COG0695	Glutaredoxin 1
F9_2	prophage_1	BEMGEDNO_00011	CDS	351				hypothetical protein
F9_2	prophage_1	BEMGEDNO_00012	tRNA	87				tRNA-Ser(tga)
F9_2	prophage_1	BEMGEDNO_00013	tRNA	76				tRNA-Thr(tgt)
F9_2	prophage_1	BEMGEDNO_00014	tRNA	87				tRNA-Tyr(gta)
F9_2	prophage_1	BEMGEDNO_00015	tRNA	75				tRNA-Asn(gtt)
F9_2	prophage_1	BEMGEDNO_00016	CDS	291				hypothetical protein
F9_2	prophage_2	BHFGGCEE_00001	CDS	741				hypothetical protein
F9_2	prophage_2	BHFGGCEE_00002	CDS	768				hypothetical protein
F9_2	prophage_2	BHFGGCEE_00003	CDS	360				hypothetical protein
F9_2	prophage_2	BHFGGCEE_00004	CDS	669				hypothetical protein
F9_2	prophage_2	BHFGGCEE_00005	CDS	306				hypothetical protein
F9_2	prophage_2	BHFGGCEE_00006	CDS	522				hypothetical protein
F9_2	prophage_2	BHFGGCEE_00007	CDS	252				hypothetical protein
F9_2	prophage_2	BHFGGCEE_00008	CDS	693				hypothetical protein
F9_2	prophage_2	BHFGGCEE_00009	CDS	291				hypothetical protein
F9_2	prophage_2	BHFGGCEE_00010	CDS	4029				hypothetical protein
F9_2	prophage_2	BHFGGCEE_00011	CDS	906				hypothetical protein
F9_2	prophage_2	BHFGGCEE_00012	CDS	3309				hypothetical protein
F9_2	prophage_2	BHFGGCEE_00013	CDS	108				hypothetical protein
F9_2	prophage_2	BHFGGCEE_00014	CDS	594				hypothetical protein
F9_2	prophage_2	BHFGGCEE_00015	CDS	798				hypothetical protein
F9_2	prophage_2	BHFGGCEE_00016	CDS	576				hypothetical protein
F9_2	prophage_2	BHFGGCEE_00017	CDS	336				hypothetical protein
F9_2	prophage_2	BHFGGCEE_00018	CDS	2406				hypothetical protein
F9_2	prophage_2	BHFGGCEE_00019	CDS	2145				hypothetical protein
F9_2	prophage_2	BHFGGCEE_00020	CDS	318				hypothetical protein
F9_2	prophage_2	BHFGGCEE_00021	CDS	747				hypothetical protein
F9_2	prophage_2	BHFGGCEE_00022	CDS	384				hypothetical protein
F9_2	prophage_2	BHFGGCEE_00023	CDS	474				hypothetical protein
F9_2	prophage_2	BHFGGCEE_00024	CDS	345				hypothetical protein
F9_2	prophage_2	BHFGGCEE_00025	CDS	834				hypothetical protein
F9_2	prophage_2	BHFGGCEE_00026	CDS	435				hypothetical protein
F9_2	prophage_2	BHFGGCEE_00027	CDS	921				Ice-binding protein 1
F9_2	prophage_2	BHFGGCEE_00028	CDS	876				hypothetical protein
F9_2	prophage_2	BHFGGCEE_00029	CDS	888				hypothetical protein
F9_2	prophage_2	BHFGGCEE_00030	CDS	1575				hypothetical protein
F9_2	prophage_3	HHKFECDJ_00001	CDS	633				hypothetical protein
F9_2	prophage_3	HHKFECDJ_00002	CDS	279				hypothetical protein
F9_2	prophage_3	HHKFECDJ_00003	CDS	537				hypothetical protein
F9_2	prophage_3	HHKFECDJ_00004	CDS	189				hypothetical protein
F9_2	prophage_3	HHKFECDJ_00005	CDS	567				hypothetical protein
F9_2	prophage_3	HHKFECDJ_00006	CDS	456				hypothetical protein
F9_2	prophage_3	HHKFECDJ_00007	CDS	381				hypothetical protein
F9_2	prophage_3	HHKFECDJ_00008	CDS	468				hypothetical protein
F9_2	prophage_3	HHKFECDJ_00009	CDS	165				hypothetical protein
F9_2	prophage_3	HHKFECDJ_00010	CDS	1686				hypothetical protein
F9_2	prophage_3	HHKFECDJ_00011	CDS	438				hypothetical protein
F9_2	prophage_3	HHKFECDJ_00012	CDS	570				hypothetical protein
F9_2	prophage_3	HHKFECDJ_00013	CDS	159				hypothetical protein
F9_2	prophage_3	HHKFECDJ_00014	CDS	426				hypothetical protein
F9_2	prophage_3	HHKFECDJ_00015	CDS	189				hypothetical protein
F9_2	prophage_3	HHKFECDJ_00016	CDS	495				hypothetical protein
F9_2	prophage_3	HHKFECDJ_00017	CDS	594	rnhA	3.1.26.4		Ribonuclease H
F9_2	prophage_3	HHKFECDJ_00018	CDS	231				hypothetical protein
F9_2	prophage_3	HHKFECDJ_00019	CDS	312				hypothetical protein
F9_2	prophage_3	HHKFECDJ_00020	CDS	300				hypothetical protein
F9_2	prophage_3	HHKFECDJ_00021	CDS	810				hypothetical protein
F9_2	prophage_3	HHKFECDJ_00022	CDS	558	dnaQ	2.7.7.7	COG0847	DNA polymerase III subunit epsilon

## Sheet: 9. Phage containment
Plasmid	Phage	identity	shared-hashes	median-multiplicity	p-value	query-ID	query-comment
F1_1	prophage_1	0.806739	11/1000	2	3.97987e-72	GCA_000843125.1	AJ556162.1 Phage BP-4795 complete genome
F1_1	prophage_1	0.799067	9/1000	2	1.75796e-58	GCA_002602785.1	AP012535.1 Stx2-converting phage Stx2a_WGPS9 proviral DNA, complete genome
F1_1	prophage_1	0.833811	22/1000	1	1.98689e-149	GCA_002602825.1	AP012537.1 Stx2-converting phage Stx2a_WGPS2 proviral DNA, complete genome
F1_1	prophage_1	0.799067	9/1000	2	1.75796e-58	GCA_002602865.1	AP012539.1 Stx2-converting phage Stx2a_WGPS6 proviral DNA, complete genome
F1_1	prophage_1	0.719686	1/1000	1	1.59321e-06	GCA_000882275.1	FJ184280.1 Enterobacteria phage YYZ-2008, complete genome
F1_1	prophage_1	0.794597	8/1000	2	1.00107e-51	GCA_000880675.1	FJ188381.1 Stx2-converting phage 1717, complete genome
F1_1	prophage_1	0.777011	5/1000	2	8.46896e-32	GCA_002633045.1	JQ347801.1 Escherichia phage JLK-2012, complete sequence
F1_1	prophage_1	0.799067	9/1000	2	1.75796e-58	GCA_001447065.1	KP682371.1 Escherichia phage PA2, complete genome
F1_1	prophage_1	0.803086	10/1000	2	2.77558e-65	GCA_002622525.1	KP682381.1 Escherichia phage PA28, complete genome
F1_1	prophage_1	0.799067	9/1000	2	1.75796e-58	GCA_002609365.1	KU238070.1 Stx converting phage vB_EcoS_ST2-8624, complete genome
F1_1	prophage_1	0.758338	3/1000	2	6.71987e-19	GCA_003085755.1	MG986485.1 Escherichia phage SH2026Stx1, complete genome
F2_2	prophage_1	0.743837	2/1000	1	5.06574e-12	GCA_000845865.1	AF547987.1 Enterobacteria phage Sf6, complete genome
F2_2	prophage_1	0.816057	14/1000	1	1.15518e-88	GCA_000843125.1	AJ556162.1 Phage BP-4795 complete genome
F2_2	prophage_1	0.719686	1/1000	1	3.18459e-06	GCA_002602725.1	AP012532.1 Stx2-converting phage Stx2a_F451 proviral DNA, complete genome
F2_2	prophage_1	0.783786	6/1000	1	1.42714e-36	GCA_002602785.1	AP012535.1 Stx2-converting phage Stx2a_WGPS9 proviral DNA, complete genome
F2_2	prophage_1	0.783786	6/1000	1	1.42714e-36	GCA_002602825.1	AP012537.1 Stx2-converting phage Stx2a_WGPS2 proviral DNA, complete genome
F2_2	prophage_1	0.783786	6/1000	1	1.42714e-36	GCA_002602865.1	AP012539.1 Stx2-converting phage Stx2a_WGPS6 proviral DNA, complete genome
F2_2	prophage_1	0.783786	6/1000	1	1.42714e-36	GCA_000880675.1	FJ188381.1 Stx2-converting phage 1717, complete genome
F2_2	prophage_1	0.758338	3/1000	1	5.36669e-18	GCA_002633045.1	JQ347801.1 Escherichia phage JLK-2012, complete sequence
F2_2	prophage_1	0.783786	6/1000	1	1.42714e-36	GCA_001447065.1	KP682371.1 Escherichia phage PA2, complete genome
F2_2	prophage_1	0.789561	7/1000	1	6.45369e-43	GCA_002622525.1	KP682381.1 Escherichia phage PA28, complete genome
F2_2	prophage_1	0.783786	6/1000	1	1.42714e-36	GCA_002609365.1	KU238070.1 Stx converting phage vB_EcoS_ST2-8624, complete genome
F2_2	prophage_1	0.758338	3/1000	1	5.36669e-18	GCA_003085755.1	MG986485.1 Escherichia phage SH2026Stx1, complete genome
F2_2	prophage_1	0.719686	1/1000	1	3.18459e-06	GCA_000836925.1	U02303.1 Bacteriophage If1, complete genome
F4_1	prophage_1	0.806739	11/1000	3	2.89425e-71	GCA_000843125.1	AJ556162.1 Phage BP-4795 complete genome
F4_1	prophage_1	0.799067	9/1000	3	8.91267e-58	GCA_002602785.1	AP012535.1 Stx2-converting phage Stx2a_WGPS9 proviral DNA, complete genome
F4_1	prophage_1	0.833811	22/1000	1	1.05077e-147	GCA_002602825.1	AP012537.1 Stx2-converting phage Stx2a_WGPS2 proviral DNA, complete genome
F4_1	prophage_1	0.799067	9/1000	3	8.91267e-58	GCA_002602865.1	AP012539.1 Stx2-converting phage Stx2a_WGPS6 proviral DNA, complete genome
F4_1	prophage_1	0.719686	1/1000	1	1.90812e-06	GCA_000882275.1	FJ184280.1 Enterobacteria phage YYZ-2008, complete genome
F4_1	prophage_1	0.794597	8/1000	3	4.23773e-51	GCA_000880675.1	FJ188381.1 Stx2-converting phage 1717, complete genome
F4_1	prophage_1	0.777011	5/1000	3	2.08688e-31	GCA_002633045.1	JQ347801.1 Escherichia phage JLK-2012, complete sequence
F4_1	prophage_1	0.799067	9/1000	3	8.91267e-58	GCA_001447065.1	KP682371.1 Escherichia phage PA2, complete genome
F4_1	prophage_1	0.803086	10/1000	3	1.68534e-64	GCA_002622525.1	KP682381.1 Escherichia phage PA28, complete genome
F4_1	prophage_1	0.799067	9/1000	3	8.91267e-58	GCA_002609365.1	KU238070.1 Stx converting phage vB_EcoS_ST2-8624, complete genome
F4_1	prophage_1	0.758338	3/1000	3	1.15441e-18	GCA_003085755.1	MG986485.1 Escherichia phage SH2026Stx1, complete genome
F5_3	prophage_1	0.794597	8/1000	1	2.69556e-46	GCA_000836965.1	AF069308.1 Escherichia virus HK022, complete genome
F5_3	prophage_1	0.783786	6/1000	1	2.64491e-34	GCA_000848825.1	AF069529.1 Bacteriophage HK97, complete genome
F5_3	prophage_1	0.719686	1/1000	1	7.60403e-06	GCA_000845025.2	AF165214.2 Bacteriophage D3, complete genome
F5_3	prophage_1	0.783786	6/1000	1	2.64491e-34	GCA_000838905.1	AF335538.1 Bacteriophage HK620, complete genome
F5_3	prophage_1	0.789561	7/1000	1	2.85591e-40	GCA_000845865.1	AF547987.1 Enterobacteria phage Sf6, complete genome
F5_3	prophage_1	0.877955	65/1000	1	0	GCA_002602825.1	AP012537.1 Stx2-converting phage Stx2a_WGPS2 proviral DNA, complete genome
F5_3	prophage_1	0.743837	2/1000	1	2.88818e-11	GCA_002602865.1	AP012539.1 Stx2-converting phage Stx2a_WGPS6 proviral DNA, complete genome
F5_3	prophage_1	0.743837	2/1000	1	2.88818e-11	GCA_002602885.1	AP012540.1 Stx2-converting phage Stx2a_WGPS8 proviral DNA, complete genome
F5_3	prophage_1	0.777011	5/1000	1	2.09746e-28	GCA_000841165.1	AY052766.1 Salmonella typhimurium bacteriophage ST64T, complete genome
F5_3	prophage_1	0.777011	5/1000	1	2.09746e-28	GCA_000845765.1	BK000583.1 TPA_inf: Enterobacteria phage P22 wild type, complete genome
F5_3	prophage_1	0.743837	2/1000	1	2.88818e-11	GCA_003958845.1	CP025900.1 Escherichia phage 500465-1, complete genome
F5_3	prophage_1	0.806739	11/1000	1	1.16512e-64	GCA_000881955.1	DQ003260.1 Salmonella phage SE1 (in:P22virus), complete genome
F5_3	prophage_1	0.743837	2/1000	1	2.88818e-11	GCA_000880675.1	FJ188381.1 Stx2-converting phage 1717, complete genome
F5_3	prophage_1	0.719686	1/1000	1	7.60403e-06	GCA_003146805.1	FO818745.1 Escherichia phage RCS47, complete genome
F5_3	prophage_1	0.768798	4/1000	1	1.38471e-22	GCA_000894975.1	HM173637.1 Escherichia phage HK75, complete genome
F5_3	prophage_1	0.719686	1/1000	1	7.60403e-06	GCA_000895295.1	HQ711985.1 Pseudomonas phage vB_PaeS_PMG1, complete genome
F5_3	prophage_1	0.719686	1/1000	1	7.60403e-06	GCA_000840245.1	J02459.1 Escherichia phage Lambda, complete genome
F5_3	prophage_1	0.813182	13/1000	1	4.21978e-77	GCA_000903655.1	JQ086369.1 Enterobacteria phage HK106, complete genome
F5_3	prophage_1	0.789561	7/1000	1	2.85591e-40	GCA_000901015.1	JQ086370.1 Enterobacteria phage HK140, complete genome
F5_3	prophage_1	0.799067	9/1000	1	2.25925e-52	GCA_000902055.1	JQ086372.1 Enterobacteria phage HK446, complete genome
F5_3	prophage_1	0.758338	3/1000	1	7.30598e-17	GCA_000901115.1	JQ086373.1 Enterobacteria phage HK542, complete genome
F5_3	prophage_1	0.789561	7/1000	1	2.85591e-40	GCA_000902775.1	JQ086374.1 Enterobacteria phage HK544, complete genome
F5_3	prophage_1	0.803086	10/1000	1	1.70248e-58	GCA_000901035.1	JQ086377.1 Enterobacteria phage HK633, complete genome
F5_3	prophage_1	0.794597	8/1000	1	2.69556e-46	GCA_000903615.1	JQ182726.1 Enterobacteria phage mEpX2, complete genome
F5_3	prophage_1	0.789561	7/1000	1	2.85591e-40	GCA_000902095.1	JQ182727.1 Enterobacteria phage mEpX1, complete genome
F5_3	prophage_1	0.794597	8/1000	1	2.69556e-46	GCA_000903595.1	JQ182731.1 Enterobacteria phage mEp235, complete genome
F5_3	prophage_1	0.789561	7/1000	1	2.85591e-40	GCA_000902115.1	JQ182732.1 Enterobacterial phage mEp234, complete genome
F5_3	prophage_1	0.768798	4/1000	1	1.38471e-22	GCA_000902735.1	JQ182733.1 Enterobacterial phage mEp213, complete genome
F5_3	prophage_1	0.768798	4/1000	1	1.38471e-22	GCA_000902075.1	JQ182734.1 Enterobacteria phage mEp043 c-1, complete genome
F5_3	prophage_1	0.758338	3/1000	1	7.30598e-17	GCA_001470555.1	KF971864.1 Escherichia phage phi191, complete genome
F5_3	prophage_1	0.789561	7/1000	1	2.85591e-40	GCA_000925775.1	KJ603229.1 Shigella phage POCJ13, complete genome
F5_3	prophage_1	0.719686	1/1000	1	7.60403e-06	GCA_000925835.1	KM360178.1 Escherichia phage vB_EcoM-ep3, complete genome
F5_3	prophage_1	0.810088	12/1000	1	7.30182e-71	GCA_001447065.1	KP682371.1 Escherichia phage PA2, complete genome
F5_3	prophage_1	0.758338	3/1000	1	7.30598e-17	GCA_001500495.1	KR073661.1 Escherichia phage pro483, complete genome
F5_3	prophage_1	0.806739	11/1000	1	1.16512e-64	GCA_001470215.1	KR781488.1 Shigella phage Ss-VASD, complete genome
F5_3	prophage_1	0.810088	12/1000	1	7.30182e-71	GCA_003051265.1	KY914478.1 Escherichia phage ArgO145, complete genome
F5_3	prophage_1	0.758338	3/1000	1	7.30598e-17	GCA_002625425.1	KY979108.1 Escherichia phage ECP1, complete genome
F5_3	prophage_1	0.783786	6/1000	1	2.64491e-34	GCA_900156925.2	LT714109.2 Salmonella virus BTP1 genome assembly, chromosome: BTP1
F5_3	prophage_1	0.719686	1/1000	1	7.60403e-06	GCA_002629165.1	MF612073.1 Klebsiella phage SopranoGao, complete genome
F5_3	prophage_1	0.719686	1/1000	1	7.60403e-06	GCA_006304615.1	MH443101.1 Erwinia phage vB_EhrS_59, complete genome
F5_3	prophage_1	0.719686	1/1000	1	7.60403e-06	GCA_003423365.1	MH547045.1 Enterobacteria phage O276, complete genome
F5_3	prophage_1	0.810088	12/1000	1	7.30182e-71	GCA_006516875.1	MN067333.1 Escherichia phage Lys12581Vzw, complete genome
F9_2	prophage_1	0.719686	1/1000	1	3.14616e-06	GCA_000844165.1	AF234172.1 Enterobacteria phage P1 mod749::IS5 c1.100 mutant, complete genome
F9_2	prophage_1	0.743837	2/1000	1	4.94423e-12	GCA_000875465.1	DQ832317.1 Escherichia coli bacteriophage rv5, complete sequence
F9_2	prophage_1	0.719686	1/1000	1	3.14616e-06	GCA_003146805.1	FO818745.1 Escherichia phage RCS47, complete genome
F9_2	prophage_1	0.743837	2/1000	1	4.94423e-12	GCA_000903315.1	JQ031132.1 Enterobacteria phage vB_EcoM-FV3, complete genome
F9_2	prophage_3	0.719686	1/1000	1	3.30237e-06	GCA_000901775.1	JQ177063.1 Aeromonas phage vB_AsaM-56, complete genome
F9_2	prophage_1	0.743837	2/1000	1	4.94423e-12	GCA_000919935.1	KJ190158.1 Escherichia phage vB_EcoM_FFH2, complete genome
F9_2	prophage_1	0.743837	2/1000	1	4.94423e-12	GCA_002606705.1	KR698074.1 Escherichia phage APCEc02, complete genome
F9_2	prophage_1	0.743837	2/1000	1	4.94423e-12	GCA_002607105.1	KT001917.1 Escherichia phage Murica, complete genome
F9_2	prophage_1	0.743837	2/1000	1	4.94423e-12	GCA_001433645.1	LN881727.1 Escherichia phage slur16, complete genome

## Sheet: 10. Global relatedness
Plasmid ID	Hit ID	Distance	P-value	Matching hashes	Description_NUCCORE	CreateDate_NUCCORE	Topology_NUCCORE	Completeness_NUCCORE	TaxonID_NUCCORE	Genome_NUCCORE	Length_NUCCORE	Source_NUCCORE	UID_ASSEMBLY	Status_ASSEMBLY	SeqReleaseDate_ASSEMBLY	SubmissionDate_ASSEMBLY	Latest_ASSEMBLY	UID_BIOSAMPLE	ACC_BIOSAMPLE	Location_BIOSAMPLE	Coordinates_BIOSAMPLE	IsolationSource_BIOSAMPLE	Host_BIOSAMPLE	SamplType_BIOSAMPLE	taxon_name	taxon_rank	lineage	taxon_species_id	taxon_species_name	taxon_genus_id	taxon_genus_name	taxon_family_id	taxon_family_name	taxon_order_id	taxon_order_name	taxon_class_id	taxon_class_name	taxon_phylum_id	taxon_phylum_name	taxon_superkingdom_id	taxon_superkingdom_name	loc_lat	loc_lng	loc_parsed	GC_NUCCORE	Identical	OldVersion	hits_rMLST	hitscount_rMLST
F1_1	NZ_CP019018.1	0.040724	0	270/1000	Escherichia_coli_strain_Ecol_244_plasmid_pEC244_2,_complete_sequence	2017-03-06	circular	complete	562	plasmid	158911	RefSeq	1015891	Complete_Genome	2017/03/03_00:00	2017/03/03_00:00	TRUE	5511157	SAMN05511157	Argentina:_Buenos_Aires	34.60_S_58.38_W		Homo_sapiens		Escherichia_coli	species	cellular_organisms;_Bacteria;_Proteobacteria;_Gammaproteobacteria;_Enterobacterales;_Enterobacteriaceae;_Escherichia	562	Escherichia_coli	561	Escherichia	543	Enterobacteriaceae	91347	Enterobacterales	1236	Gammaproteobacteria	1224	Proteobacteria	2	Bacteria	-34.6	-58.38		49.7304	CP019018.1			0
F2_2	NZ_CP019018.1	0.0184965	0	513/1000	Escherichia_coli_strain_Ecol_244_plasmid_pEC244_2,_complete_sequence	2017-03-06	circular	complete	562	plasmid	158911	RefSeq	1015891	Complete_Genome	2017/03/03_00:00	2017/03/03_00:00	TRUE	5511157	SAMN05511157	Argentina:_Buenos_Aires	34.60_S_58.38_W		Homo_sapiens		Escherichia_coli	species	cellular_organisms;_Bacteria;_Proteobacteria;_Gammaproteobacteria;_Enterobacterales;_Enterobacteriaceae;_Escherichia	562	Escherichia_coli	561	Escherichia	543	Enterobacteriaceae	91347	Enterobacterales	1236	Gammaproteobacteria	1224	Proteobacteria	2	Bacteria	-34.6	-58.38		49.7304	CP019018.1			0
F4_1	NZ_CP019018.1	0.0403101	0	273/1000	Escherichia_coli_strain_Ecol_244_plasmid_pEC244_2,_complete_sequence	2017-03-06	circular	complete	562	plasmid	158911	RefSeq	1015891	Complete_Genome	2017/03/03_00:00	2017/03/03_00:00	TRUE	5511157	SAMN05511157	Argentina:_Buenos_Aires	34.60_S_58.38_W		Homo_sapiens		Escherichia_coli	species	cellular_organisms;_Bacteria;_Proteobacteria;_Gammaproteobacteria;_Enterobacterales;_Enterobacteriaceae;_Escherichia	562	Escherichia_coli	561	Escherichia	543	Enterobacteriaceae	91347	Enterobacterales	1236	Gammaproteobacteria	1224	Proteobacteria	2	Bacteria	-34.6	-58.38		49.7304	CP019018.1			0
F5_1	NZ_CP019018.1	0.0388388	0	284/1000	Escherichia_coli_strain_Ecol_244_plasmid_pEC244_2,_complete_sequence	2017-03-06	circular	complete	562	plasmid	158911	RefSeq	1015891	Complete_Genome	2017/03/03_00:00	2017/03/03_00:00	TRUE	5511157	SAMN05511157	Argentina:_Buenos_Aires	34.60_S_58.38_W		Homo_sapiens		Escherichia_coli	species	cellular_organisms;_Bacteria;_Proteobacteria;_Gammaproteobacteria;_Enterobacterales;_Enterobacteriaceae;_Escherichia	562	Escherichia_coli	561	Escherichia	543	Enterobacteriaceae	91347	Enterobacterales	1236	Gammaproteobacteria	1224	Proteobacteria	2	Bacteria	-34.6	-58.38		49.7304	CP019018.1			0
F9_1	NZ_CP019018.1	0.040724	0	270/1000	Escherichia_coli_strain_Ecol_244_plasmid_pEC244_2,_complete_sequence	2017-03-06	circular	complete	562	plasmid	158911	RefSeq	1015891	Complete_Genome	2017/03/03_00:00	2017/03/03_00:00	TRUE	5511157	SAMN05511157	Argentina:_Buenos_Aires	34.60_S_58.38_W		Homo_sapiens		Escherichia_coli	species	cellular_organisms;_Bacteria;_Proteobacteria;_Gammaproteobacteria;_Enterobacterales;_Enterobacteriaceae;_Escherichia	562	Escherichia_coli	561	Escherichia	543	Enterobacteriaceae	91347	Enterobacterales	1236	Gammaproteobacteria	1224	Proteobacteria	2	Bacteria	-34.6	-58.38		49.7304	CP019018.1			0
F5_1	NZ_CP019017.1	0.0994698	0	66/1000	Escherichia_coli_strain_Ecol_244_plasmid_pEC244_KPC,_complete_sequence	2017-03-06	circular	complete	562	plasmid	73464	RefSeq	1015891	Complete_Genome	2017/03/03_00:00	2017/03/03_00:00	TRUE	5511157	SAMN05511157	Argentina:_Buenos_Aires	34.60_S_58.38_W		Homo_sapiens		Escherichia_coli	species	cellular_organisms;_Bacteria;_Proteobacteria;_Gammaproteobacteria;_Enterobacterales;_Enterobacteriaceae;_Escherichia	562	Escherichia_coli	561	Escherichia	543	Enterobacteriaceae	91347	Enterobacterales	1236	Gammaproteobacteria	1224	Proteobacteria	2	Bacteria	-34.6	-58.38		54.7288	CP019017.1			0
F1_1	NZ_CP015077.1	0.057671	0	175/1000	Escherichia_coli_strain_Ecol_448_plasmid_pEC448_1,_complete_sequence	2016-04-12	circular	complete	562	plasmid	133735	RefSeq	724631	Complete_Genome	2016/04/11_00:00	2016/04/11_00:00	TRUE	4590097	SAMN04590097	Argentina:_Buenos_Aires	34.60_S_58.38_W	missing	Homo_sapiens		Escherichia_coli	species	cellular_organisms;_Bacteria;_Proteobacteria;_Gammaproteobacteria;_Enterobacterales;_Enterobacteriaceae;_Escherichia	562	Escherichia_coli	561	Escherichia	543	Enterobacteriaceae	91347	Enterobacterales	1236	Gammaproteobacteria	1224	Proteobacteria	2	Bacteria	-34.6	-58.38		52.7311	CP015077.1			0
F2_2	NZ_CP015077.1	0.0539403	0	192/1000	Escherichia_coli_strain_Ecol_448_plasmid_pEC448_1,_complete_sequence	2016-04-12	circular	complete	562	plasmid	133735	RefSeq	724631	Complete_Genome	2016/04/11_00:00	2016/04/11_00:00	TRUE	4590097	SAMN04590097	Argentina:_Buenos_Aires	34.60_S_58.38_W	missing	Homo_sapiens		Escherichia_coli	species	cellular_organisms;_Bacteria;_Proteobacteria;_Gammaproteobacteria;_Enterobacterales;_Enterobacteriaceae;_Escherichia	562	Escherichia_coli	561	Escherichia	543	Enterobacteriaceae	91347	Enterobacterales	1236	Gammaproteobacteria	1224	Proteobacteria	2	Bacteria	-34.6	-58.38		52.7311	CP015077.1			0
F4_1	NZ_CP015077.1	0.0567566	0	179/1000	Escherichia_coli_strain_Ecol_448_plasmid_pEC448_1,_complete_sequence	2016-04-12	circular	complete	562	plasmid	133735	RefSeq	724631	Complete_Genome	2016/04/11_00:00	2016/04/11_00:00	TRUE	4590097	SAMN04590097	Argentina:_Buenos_Aires	34.60_S_58.38_W	missing	Homo_sapiens		Escherichia_coli	species	cellular_organisms;_Bacteria;_Proteobacteria;_Gammaproteobacteria;_Enterobacterales;_Enterobacteriaceae;_Escherichia	562	Escherichia_coli	561	Escherichia	543	Enterobacteriaceae	91347	Enterobacterales	1236	Gammaproteobacteria	1224	Proteobacteria	2	Bacteria	-34.6	-58.38		52.7311	CP015077.1			0
F5_1	NZ_CP015077.1	0.0501998	0	211/1000	Escherichia_coli_strain_Ecol_448_plasmid_pEC448_1,_complete_sequence	2016-04-12	circular	complete	562	plasmid	133735	RefSeq	724631	Complete_Genome	2016/04/11_00:00	2016/04/11_00:00	TRUE	4590097	SAMN04590097	Argentina:_Buenos_Aires	34.60_S_58.38_W	missing	Homo_sapiens		Escherichia_coli	species	cellular_organisms;_Bacteria;_Proteobacteria;_Gammaproteobacteria;_Enterobacterales;_Enterobacteriaceae;_Escherichia	562	Escherichia_coli	561	Escherichia	543	Enterobacteriaceae	91347	Enterobacterales	1236	Gammaproteobacteria	1224	Proteobacteria	2	Bacteria	-34.6	-58.38		52.7311	CP015077.1			0
F9_1	NZ_CP015077.1	0.0572108	0	177/1000	Escherichia_coli_strain_Ecol_448_plasmid_pEC448_1,_complete_sequence	2016-04-12	circular	complete	562	plasmid	133735	RefSeq	724631	Complete_Genome	2016/04/11_00:00	2016/04/11_00:00	TRUE	4590097	SAMN04590097	Argentina:_Buenos_Aires	34.60_S_58.38_W	missing	Homo_sapiens		Escherichia_coli	species	cellular_organisms;_Bacteria;_Proteobacteria;_Gammaproteobacteria;_Enterobacterales;_Enterobacteriaceae;_Escherichia	562	Escherichia_coli	561	Escherichia	543	Enterobacteriaceae	91347	Enterobacterales	1236	Gammaproteobacteria	1224	Proteobacteria	2	Bacteria	-34.6	-58.38		52.7311	CP015077.1			0
F2_2	NZ_CP045976.1	0.0981375	0	68/1000	Escherichia_coli_strain_AUSMDU00002545_plasmid_pAUSMDU00002545_01,_complete_sequence	2019-11-19	circular	complete	562	plasmid	94640	RefSeq	5324271	Complete_Genome	2019/11/17_00:00	2019/11/17_00:00	TRUE	13191633	SAMN13191633	Australia	missing	missing	Homo_sapiens		Escherichia_coli	species	cellular_organisms;_Bacteria;_Proteobacteria;_Gammaproteobacteria;_Enterobacterales;_Enterobacteriaceae;_Escherichia	562	Escherichia_coli	561	Escherichia	543	Enterobacteriaceae	91347	Enterobacterales	1236	Gammaproteobacteria	1224	Proteobacteria	2	Bacteria	-24.7761	134.755	Australia	47.9142	CP045976.1			0
F1_1	NZ_CP045828.1	0.0702918	0	129/1000	Escherichia_coli_strain_AUSMDU00014361_plasmid_pAUSMDU00014361_01,_complete_sequence	2019-11-14	circular	complete	562	plasmid	100778	RefSeq	5321311	Complete_Genome	2019/11/12_00:00	2019/11/12_00:00	TRUE	11008224	SAMN11008224	Australia	missing	missing	Homo_sapiens		Escherichia_coli	species	cellular_organisms;_Bacteria;_Proteobacteria;_Gammaproteobacteria;_Enterobacterales;_Enterobacteriaceae;_Escherichia	562	Escherichia_coli	561	Escherichia	543	Enterobacteriaceae	91347	Enterobacterales	1236	Gammaproteobacteria	1224	Proteobacteria	2	Bacteria	-24.7761	134.755	Australia	48.2318	CP045828.1			0
F2_2	NZ_CP045828.1	0.064825	0	147/1000	Escherichia_coli_strain_AUSMDU00014361_plasmid_pAUSMDU00014361_01,_complete_sequence	2019-11-14	circular	complete	562	plasmid	100778	RefSeq	5321311	Complete_Genome	2019/11/12_00:00	2019/11/12_00:00	TRUE	11008224	SAMN11008224	Australia	missing	missing	Homo_sapiens		Escherichia_coli	species	cellular_organisms;_Bacteria;_Proteobacteria;_Gammaproteobacteria;_Enterobacterales;_Enterobacteriaceae;_Escherichia	562	Escherichia_coli	561	Escherichia	543	Enterobacteriaceae	91347	Enterobacterales	1236	Gammaproteobacteria	1224	Proteobacteria	2	Bacteria	-24.7761	134.755	Australia	48.2318	CP045828.1			0
F4_1	NZ_CP045828.1	0.0699663	0	130/1000	Escherichia_coli_strain_AUSMDU00014361_plasmid_pAUSMDU00014361_01,_complete_sequence	2019-11-14	circular	complete	562	plasmid	100778	RefSeq	5321311	Complete_Genome	2019/11/12_00:00	2019/11/12_00:00	TRUE	11008224	SAMN11008224	Australia	missing	missing	Homo_sapiens		Escherichia_coli	species	cellular_organisms;_Bacteria;_Proteobacteria;_Gammaproteobacteria;_Enterobacterales;_Enterobacteriaceae;_Escherichia	562	Escherichia_coli	561	Escherichia	543	Enterobacteriaceae	91347	Enterobacterales	1236	Gammaproteobacteria	1224	Proteobacteria	2	Bacteria	-24.7761	134.755	Australia	48.2318	CP045828.1			0
F5_1	NZ_CP045828.1	0.0712856	0	126/1000	Escherichia_coli_strain_AUSMDU00014361_plasmid_pAUSMDU00014361_01,_complete_sequence	2019-11-14	circular	complete	562	plasmid	100778	RefSeq	5321311	Complete_Genome	2019/11/12_00:00	2019/11/12_00:00	TRUE	11008224	SAMN11008224	Australia	missing	missing	Homo_sapiens		Escherichia_coli	species	cellular_organisms;_Bacteria;_Proteobacteria;_Gammaproteobacteria;_Enterobacterales;_Enterobacteriaceae;_Escherichia	562	Escherichia_coli	561	Escherichia	543	Enterobacteriaceae	91347	Enterobacterales	1236	Gammaproteobacteria	1224	Proteobacteria	2	Bacteria	-24.7761	134.755	Australia	48.2318	CP045828.1			0
F9_1	NZ_CP045828.1	0.0699663	0	130/1000	Escherichia_coli_strain_AUSMDU00014361_plasmid_pAUSMDU00014361_01,_complete_sequence	2019-11-14	circular	complete	562	plasmid	100778	RefSeq	5321311	Complete_Genome	2019/11/12_00:00	2019/11/12_00:00	TRUE	11008224	SAMN11008224	Australia	missing	missing	Homo_sapiens		Escherichia_coli	species	cellular_organisms;_Bacteria;_Proteobacteria;_Gammaproteobacteria;_Enterobacterales;_Enterobacteriaceae;_Escherichia	562	Escherichia_coli	561	Escherichia	543	Enterobacteriaceae	91347	Enterobacterales	1236	Gammaproteobacteria	1224	Proteobacteria	2	Bacteria	-24.7761	134.755	Australia	48.2318	CP045828.1			0
F1_1	NZ_CP058575.1	0.0494626	0	215/1000	Escherichia_coli_strain_EC1_plasmid_pEC1-1,_complete_sequence	2020-07-13	circular	complete	562	plasmid	122379	RefSeq	7336601	Complete_Genome	2020/07/12_00:00	2020/07/12_00:00	TRUE	15410927	SAMN15410927	Australia	24.49_S_133.26_E	urinary_tract	Homo_sapiens		Escherichia_coli	species	cellular_organisms;_Bacteria;_Proteobacteria;_Gammaproteobacteria;_Enterobacterales;_Enterobacteriaceae;_Escherichia	562	Escherichia_coli	561	Escherichia	543	Enterobacteriaceae	91347	Enterobacterales	1236	Gammaproteobacteria	1224	Proteobacteria	2	Bacteria	-24.49	133.26		52.08	CP058575.1			0
F2_2	NZ_CP058575.1	0.0608169	0	162/1000	Escherichia_coli_strain_EC1_plasmid_pEC1-1,_complete_sequence	2020-07-13	circular	complete	562	plasmid	122379	RefSeq	7336601	Complete_Genome	2020/07/12_00:00	2020/07/12_00:00	TRUE	15410927	SAMN15410927	Australia	24.49_S_133.26_E	urinary_tract	Homo_sapiens		Escherichia_coli	species	cellular_organisms;_Bacteria;_Proteobacteria;_Gammaproteobacteria;_Enterobacterales;_Enterobacteriaceae;_Escherichia	562	Escherichia_coli	561	Escherichia	543	Enterobacteriaceae	91347	Enterobacterales	1236	Gammaproteobacteria	1224	Proteobacteria	2	Bacteria	-24.49	133.26		52.08	CP058575.1			0
F4_1	NZ_CP058575.1	0.0489202	0	218/1000	Escherichia_coli_strain_EC1_plasmid_pEC1-1,_complete_sequence	2020-07-13	circular	complete	562	plasmid	122379	RefSeq	7336601	Complete_Genome	2020/07/12_00:00	2020/07/12_00:00	TRUE	15410927	SAMN15410927	Australia	24.49_S_133.26_E	urinary_tract	Homo_sapiens		Escherichia_coli	species	cellular_organisms;_Bacteria;_Proteobacteria;_Gammaproteobacteria;_Enterobacterales;_Enterobacteriaceae;_Escherichia	562	Escherichia_coli	561	Escherichia	543	Enterobacteriaceae	91347	Enterobacterales	1236	Gammaproteobacteria	1224	Proteobacteria	2	Bacteria	-24.49	133.26		52.08	CP058575.1			0
F5_1	NZ_CP058575.1	0.0485634	0	220/1000	Escherichia_coli_strain_EC1_plasmid_pEC1-1,_complete_sequence	2020-07-13	circular	complete	562	plasmid	122379	RefSeq	7336601	Complete_Genome	2020/07/12_00:00	2020/07/12_00:00	TRUE	15410927	SAMN15410927	Australia	24.49_S_133.26_E	urinary_tract	Homo_sapiens		Escherichia_coli	species	cellular_organisms;_Bacteria;_Proteobacteria;_Gammaproteobacteria;_Enterobacterales;_Enterobacteriaceae;_Escherichia	562	Escherichia_coli	561	Escherichia	543	Enterobacteriaceae	91347	Enterobacterales	1236	Gammaproteobacteria	1224	Proteobacteria	2	Bacteria	-24.49	133.26		52.08	CP058575.1			0
F9_1	NZ_CP058575.1	0.0489202	0	218/1000	Escherichia_coli_strain_EC1_plasmid_pEC1-1,_complete_sequence	2020-07-13	circular	complete	562	plasmid	122379	RefSeq	7336601	Complete_Genome	2020/07/12_00:00	2020/07/12_00:00	TRUE	15410927	SAMN15410927	Australia	24.49_S_133.26_E	urinary_tract	Homo_sapiens		Escherichia_coli	species	cellular_organisms;_Bacteria;_Proteobacteria;_Gammaproteobacteria;_Enterobacterales;_Enterobacteriaceae;_Escherichia	562	Escherichia_coli	561	Escherichia	543	Enterobacteriaceae	91347	Enterobacterales	1236	Gammaproteobacteria	1224	Proteobacteria	2	Bacteria	-24.49	133.26		52.08	CP058575.1			0
F1_1	NZ_CP058576.1	0.0642645	0	149/1000	Escherichia_coli_strain_EC1_plasmid_pEC1-2,_complete_sequence	2020-07-13	circular	complete	562	plasmid	77194	RefSeq	7336601	Complete_Genome	2020/07/12_00:00	2020/07/12_00:00	TRUE	15410927	SAMN15410927	Australia	24.49_S_133.26_E	urinary_tract	Homo_sapiens		Escherichia_coli	species	cellular_organisms;_Bacteria;_Proteobacteria;_Gammaproteobacteria;_Enterobacterales;_Enterobacteriaceae;_Escherichia	562	Escherichia_coli	561	Escherichia	543	Enterobacteriaceae	91347	Enterobacterales	1236	Gammaproteobacteria	1224	Proteobacteria	2	Bacteria	-24.49	133.26		52.8526	CP058576.1			0
F2_2	NZ_CP058576.1	0.0766828	0	111/1000	Escherichia_coli_strain_EC1_plasmid_pEC1-2,_complete_sequence	2020-07-13	circular	complete	562	plasmid	77194	RefSeq	7336601	Complete_Genome	2020/07/12_00:00	2020/07/12_00:00	TRUE	15410927	SAMN15410927	Australia	24.49_S_133.26_E	urinary_tract	Homo_sapiens		Escherichia_coli	species	cellular_organisms;_Bacteria;_Proteobacteria;_Gammaproteobacteria;_Enterobacterales;_Enterobacteriaceae;_Escherichia	562	Escherichia_coli	561	Escherichia	543	Enterobacteriaceae	91347	Enterobacterales	1236	Gammaproteobacteria	1224	Proteobacteria	2	Bacteria	-24.49	133.26		52.8526	CP058576.1			0
F4_1	NZ_CP058576.1	0.064825	0	147/1000	Escherichia_coli_strain_EC1_plasmid_pEC1-2,_complete_sequence	2020-07-13	circular	complete	562	plasmid	77194	RefSeq	7336601	Complete_Genome	2020/07/12_00:00	2020/07/12_00:00	TRUE	15410927	SAMN15410927	Australia	24.49_S_133.26_E	urinary_tract	Homo_sapiens		Escherichia_coli	species	cellular_organisms;_Bacteria;_Proteobacteria;_Gammaproteobacteria;_Enterobacterales;_Enterobacteriaceae;_Escherichia	562	Escherichia_coli	561	Escherichia	543	Enterobacteriaceae	91347	Enterobacterales	1236	Gammaproteobacteria	1224	Proteobacteria	2	Bacteria	-24.49	133.26		52.8526	CP058576.1			0
F5_1	NZ_CP058576.1	0.0623675	0	156/1000	Escherichia_coli_strain_EC1_plasmid_pEC1-2,_complete_sequence	2020-07-13	circular	complete	562	plasmid	77194	RefSeq	7336601	Complete_Genome	2020/07/12_00:00	2020/07/12_00:00	TRUE	15410927	SAMN15410927	Australia	24.49_S_133.26_E	urinary_tract	Homo_sapiens		Escherichia_coli	species	cellular_organisms;_Bacteria;_Proteobacteria;_Gammaproteobacteria;_Enterobacterales;_Enterobacteriaceae;_Escherichia	562	Escherichia_coli	561	Escherichia	543	Enterobacteriaceae	91347	Enterobacterales	1236	Gammaproteobacteria	1224	Proteobacteria	2	Bacteria	-24.49	133.26		52.8526	CP058576.1			0
F9_1	NZ_CP058576.1	0.0645437	0	148/1000	Escherichia_coli_strain_EC1_plasmid_pEC1-2,_complete_sequence	2020-07-13	circular	complete	562	plasmid	77194	RefSeq	7336601	Complete_Genome	2020/07/12_00:00	2020/07/12_00:00	TRUE	15410927	SAMN15410927	Australia	24.49_S_133.26_E	urinary_tract	Homo_sapiens		Escherichia_coli	species	cellular_organisms;_Bacteria;_Proteobacteria;_Gammaproteobacteria;_Enterobacterales;_Enterobacteriaceae;_Escherichia	562	Escherichia_coli	561	Escherichia	543	Enterobacteriaceae	91347	Enterobacterales	1236	Gammaproteobacteria	1224	Proteobacteria	2	Bacteria	-24.49	133.26		52.8526	CP058576.1			0
F1_3	NZ_CP058572.1	0.0250805	0	419/1000	Escherichia_coli_strain_EC2_plasmid_pEC2-1,_complete_sequence	2020-07-13	circular	complete	562	plasmid	109494	RefSeq	7336581	Complete_Genome	2020/07/12_00:00	2020/07/12_00:00	TRUE	15402835	SAMN15402835	Australia	24.49_S_133.26_E	urinary_tract	Homo_sapiens		Escherichia_coli	species	cellular_organisms;_Bacteria;_Proteobacteria;_Gammaproteobacteria;_Enterobacterales;_Enterobacteriaceae;_Escherichia	562	Escherichia_coli	561	Escherichia	543	Enterobacteriaceae	91347	Enterobacterales	1236	Gammaproteobacteria	1224	Proteobacteria	2	Bacteria	-24.49	133.26		49.8868	CP058572.1			0
F1_2	NZ_CP058573.1	0.0517248	0	203/1000	Escherichia_coli_strain_EC2_plasmid_pEC2-2,_complete_sequence	2020-07-13	circular	complete	562	plasmid	88589	RefSeq	7336581	Complete_Genome	2020/07/12_00:00	2020/07/12_00:00	TRUE	15402835	SAMN15402835	Australia	24.49_S_133.26_E	urinary_tract	Homo_sapiens		Escherichia_coli	species	cellular_organisms;_Bacteria;_Proteobacteria;_Gammaproteobacteria;_Enterobacterales;_Enterobacteriaceae;_Escherichia	562	Escherichia_coli	561	Escherichia	543	Enterobacteriaceae	91347	Enterobacterales	1236	Gammaproteobacteria	1224	Proteobacteria	2	Bacteria	-24.49	133.26		52.8644	CP058573.1			0
F1_3	NZ_CP058573.1	0.0799006	0	103/1000	Escherichia_coli_strain_EC2_plasmid_pEC2-2,_complete_sequence	2020-07-13	circular	complete	562	plasmid	88589	RefSeq	7336581	Complete_Genome	2020/07/12_00:00	2020/07/12_00:00	TRUE	15402835	SAMN15402835	Australia	24.49_S_133.26_E	urinary_tract	Homo_sapiens		Escherichia_coli	species	cellular_organisms;_Bacteria;_Proteobacteria;_Gammaproteobacteria;_Enterobacterales;_Enterobacteriaceae;_Escherichia	562	Escherichia_coli	561	Escherichia	543	Enterobacteriaceae	91347	Enterobacterales	1236	Gammaproteobacteria	1224	Proteobacteria	2	Bacteria	-24.49	133.26		52.8644	CP058573.1			0
F4_2	NZ_CP058573.1	0.0515304	0	204/1000	Escherichia_coli_strain_EC2_plasmid_pEC2-2,_complete_sequence	2020-07-13	circular	complete	562	plasmid	88589	RefSeq	7336581	Complete_Genome	2020/07/12_00:00	2020/07/12_00:00	TRUE	15402835	SAMN15402835	Australia	24.49_S_133.26_E	urinary_tract	Homo_sapiens		Escherichia_coli	species	cellular_organisms;_Bacteria;_Proteobacteria;_Gammaproteobacteria;_Enterobacterales;_Enterobacteriaceae;_Escherichia	562	Escherichia_coli	561	Escherichia	543	Enterobacteriaceae	91347	Enterobacterales	1236	Gammaproteobacteria	1224	Proteobacteria	2	Bacteria	-24.49	133.26		52.8644	CP058573.1			0
F6_1	NZ_CP058573.1	0.0517248	0	203/1000	Escherichia_coli_strain_EC2_plasmid_pEC2-2,_complete_sequence	2020-07-13	circular	complete	562	plasmid	88589	RefSeq	7336581	Complete_Genome	2020/07/12_00:00	2020/07/12_00:00	TRUE	15402835	SAMN15402835	Australia	24.49_S_133.26_E	urinary_tract	Homo_sapiens		Escherichia_coli	species	cellular_organisms;_Bacteria;_Proteobacteria;_Gammaproteobacteria;_Enterobacterales;_Enterobacteriaceae;_Escherichia	562	Escherichia_coli	561	Escherichia	543	Enterobacteriaceae	91347	Enterobacterales	1236	Gammaproteobacteria	1224	Proteobacteria	2	Bacteria	-24.49	133.26		52.8644	CP058573.1			0
F7_2	NZ_CP058573.1	0.0517248	0	203/1000	Escherichia_coli_strain_EC2_plasmid_pEC2-2,_complete_sequence	2020-07-13	circular	complete	562	plasmid	88589	RefSeq	7336581	Complete_Genome	2020/07/12_00:00	2020/07/12_00:00	TRUE	15402835	SAMN15402835	Australia	24.49_S_133.26_E	urinary_tract	Homo_sapiens		Escherichia_coli	species	cellular_organisms;_Bacteria;_Proteobacteria;_Gammaproteobacteria;_Enterobacterales;_Enterobacteriaceae;_Escherichia	562	Escherichia_coli	561	Escherichia	543	Enterobacteriaceae	91347	Enterobacterales	1236	Gammaproteobacteria	1224	Proteobacteria	2	Bacteria	-24.49	133.26		52.8644	CP058573.1			0
F9_3	NZ_CP058573.1	0.052714	0	198/1000	Escherichia_coli_strain_EC2_plasmid_pEC2-2,_complete_sequence	2020-07-13	circular	complete	562	plasmid	88589	RefSeq	7336581	Complete_Genome	2020/07/12_00:00	2020/07/12_00:00	TRUE	15402835	SAMN15402835	Australia	24.49_S_133.26_E	urinary_tract	Homo_sapiens		Escherichia_coli	species	cellular_organisms;_Bacteria;_Proteobacteria;_Gammaproteobacteria;_Enterobacterales;_Enterobacteriaceae;_Escherichia	562	Escherichia_coli	561	Escherichia	543	Enterobacteriaceae	91347	Enterobacterales	1236	Gammaproteobacteria	1224	Proteobacteria	2	Bacteria	-24.49	133.26		52.8644	CP058573.1			0
F1_1	NZ_CP061340.1	0.0574401	0	176/1000	Escherichia_coli_strain_M00057_plasmid_unnamed,_complete_sequence	2020-09-19	circular	complete	562	plasmid	137911	RefSeq	8125431	Complete_Genome	2020/09/19_00:00	2020/09/19_00:00	TRUE	16077358	SAMN16077358	Australia	27.5_S_153_E	feces	Homo_sapiens		Escherichia_coli	species	cellular_organisms;_Bacteria;_Proteobacteria;_Gammaproteobacteria;_Enterobacterales;_Enterobacteriaceae;_Escherichia	562	Escherichia_coli	561	Escherichia	543	Enterobacteriaceae	91347	Enterobacterales	1236	Gammaproteobacteria	1224	Proteobacteria	2	Bacteria	-27.5	153		49.3869	CP061340.1			0
F2_2	NZ_CP061340.1	0.0600659	0	165/1000	Escherichia_coli_strain_M00057_plasmid_unnamed,_complete_sequence	2020-09-19	circular	complete	562	plasmid	137911	RefSeq	8125431	Complete_Genome	2020/09/19_00:00	2020/09/19_00:00	TRUE	16077358	SAMN16077358	Australia	27.5_S_153_E	feces	Homo_sapiens		Escherichia_coli	species	cellular_organisms;_Bacteria;_Proteobacteria;_Gammaproteobacteria;_Enterobacterales;_Enterobacteriaceae;_Escherichia	562	Escherichia_coli	561	Escherichia	543	Enterobacteriaceae	91347	Enterobacterales	1236	Gammaproteobacteria	1224	Proteobacteria	2	Bacteria	-27.5	153		49.3869	CP061340.1			0
F4_1	NZ_CP061340.1	0.056983	0	178/1000	Escherichia_coli_strain_M00057_plasmid_unnamed,_complete_sequence	2020-09-19	circular	complete	562	plasmid	137911	RefSeq	8125431	Complete_Genome	2020/09/19_00:00	2020/09/19_00:00	TRUE	16077358	SAMN16077358	Australia	27.5_S_153_E	feces	Homo_sapiens		Escherichia_coli	species	cellular_organisms;_Bacteria;_Proteobacteria;_Gammaproteobacteria;_Enterobacterales;_Enterobacteriaceae;_Escherichia	562	Escherichia_coli	561	Escherichia	543	Enterobacteriaceae	91347	Enterobacterales	1236	Gammaproteobacteria	1224	Proteobacteria	2	Bacteria	-27.5	153		49.3869	CP061340.1			0
F5_1	NZ_CP061340.1	0.0547827	0	188/1000	Escherichia_coli_strain_M00057_plasmid_unnamed,_complete_sequence	2020-09-19	circular	complete	562	plasmid	137911	RefSeq	8125431	Complete_Genome	2020/09/19_00:00	2020/09/19_00:00	TRUE	16077358	SAMN16077358	Australia	27.5_S_153_E	feces	Homo_sapiens		Escherichia_coli	species	cellular_organisms;_Bacteria;_Proteobacteria;_Gammaproteobacteria;_Enterobacterales;_Enterobacteriaceae;_Escherichia	562	Escherichia_coli	561	Escherichia	543	Enterobacteriaceae	91347	Enterobacterales	1236	Gammaproteobacteria	1224	Proteobacteria	2	Bacteria	-27.5	153		49.3869	CP061340.1			0
F9_1	NZ_CP061340.1	0.056983	0	178/1000	Escherichia_coli_strain_M00057_plasmid_unnamed,_complete_sequence	2020-09-19	circular	complete	562	plasmid	137911	RefSeq	8125431	Complete_Genome	2020/09/19_00:00	2020/09/19_00:00	TRUE	16077358	SAMN16077358	Australia	27.5_S_153_E	feces	Homo_sapiens		Escherichia_coli	species	cellular_organisms;_Bacteria;_Proteobacteria;_Gammaproteobacteria;_Enterobacterales;_Enterobacteriaceae;_Escherichia	562	Escherichia_coli	561	Escherichia	543	Enterobacteriaceae	91347	Enterobacterales	1236	Gammaproteobacteria	1224	Proteobacteria	2	Bacteria	-27.5	153		49.3869	CP061340.1			0
F1_1	NZ_CP061338.1	0.057671	0	175/1000	Escherichia_coli_strain_M11957_plasmid_unnamed,_complete_sequence	2020-09-19	circular	complete	562	plasmid	135788	RefSeq	8125421	Complete_Genome	2020/09/19_00:00	2020/09/19_00:00	TRUE	16077359	SAMN16077359	Australia	27.5_S_153_E	feces	Homo_sapiens		Escherichia_coli	species	cellular_organisms;_Bacteria;_Proteobacteria;_Gammaproteobacteria;_Enterobacterales;_Enterobacteriaceae;_Escherichia	562	Escherichia_coli	561	Escherichia	543	Enterobacteriaceae	91347	Enterobacterales	1236	Gammaproteobacteria	1224	Proteobacteria	2	Bacteria	-27.5	153		49.2709	CP061338.1			0
F2_2	NZ_CP061338.1	0.0608169	0	162/1000	Escherichia_coli_strain_M11957_plasmid_unnamed,_complete_sequence	2020-09-19	circular	complete	562	plasmid	135788	RefSeq	8125421	Complete_Genome	2020/09/19_00:00	2020/09/19_00:00	TRUE	16077359	SAMN16077359	Australia	27.5_S_153_E	feces	Homo_sapiens		Escherichia_coli	species	cellular_organisms;_Bacteria;_Proteobacteria;_Gammaproteobacteria;_Enterobacterales;_Enterobacteriaceae;_Escherichia	562	Escherichia_coli	561	Escherichia	543	Enterobacteriaceae	91347	Enterobacterales	1236	Gammaproteobacteria	1224	Proteobacteria	2	Bacteria	-27.5	153		49.2709	CP061338.1			0
F4_1	NZ_CP061338.1	0.0572108	0	177/1000	Escherichia_coli_strain_M11957_plasmid_unnamed,_complete_sequence	2020-09-19	circular	complete	562	plasmid	135788	RefSeq	8125421	Complete_Genome	2020/09/19_00:00	2020/09/19_00:00	TRUE	16077359	SAMN16077359	Australia	27.5_S_153_E	feces	Homo_sapiens		Escherichia_coli	species	cellular_organisms;_Bacteria;_Proteobacteria;_Gammaproteobacteria;_Enterobacterales;_Enterobacteriaceae;_Escherichia	562	Escherichia_coli	561	Escherichia	543	Enterobacteriaceae	91347	Enterobacterales	1236	Gammaproteobacteria	1224	Proteobacteria	2	Bacteria	-27.5	153		49.2709	CP061338.1			0
F5_1	NZ_CP061338.1	0.0552118	0	186/1000	Escherichia_coli_strain_M11957_plasmid_unnamed,_complete_sequence	2020-09-19	circular	complete	562	plasmid	135788	RefSeq	8125421	Complete_Genome	2020/09/19_00:00	2020/09/19_00:00	TRUE	16077359	SAMN16077359	Australia	27.5_S_153_E	feces	Homo_sapiens		Escherichia_coli	species	cellular_organisms;_Bacteria;_Proteobacteria;_Gammaproteobacteria;_Enterobacterales;_Enterobacteriaceae;_Escherichia	562	Escherichia_coli	561	Escherichia	543	Enterobacteriaceae	91347	Enterobacterales	1236	Gammaproteobacteria	1224	Proteobacteria	2	Bacteria	-27.5	153		49.2709	CP061338.1			0
F9_1	NZ_CP061338.1	0.0572108	0	177/1000	Escherichia_coli_strain_M11957_plasmid_unnamed,_complete_sequence	2020-09-19	circular	complete	562	plasmid	135788	RefSeq	8125421	Complete_Genome	2020/09/19_00:00	2020/09/19_00:00	TRUE	16077359	SAMN16077359	Australia	27.5_S_153_E	feces	Homo_sapiens		Escherichia_coli	species	cellular_organisms;_Bacteria;_Proteobacteria;_Gammaproteobacteria;_Enterobacterales;_Enterobacteriaceae;_Escherichia	562	Escherichia_coli	561	Escherichia	543	Enterobacteriaceae	91347	Enterobacterales	1236	Gammaproteobacteria	1224	Proteobacteria	2	Bacteria	-27.5	153		49.2709	CP061338.1			0
F1_1	NZ_CP063154.1	0.0574401	0	176/1000	Escherichia_coli_strain_M7424_plasmid_unnamed1,_complete_sequence	2020-10-28	circular	complete	562	plasmid	130357	RefSeq	8278331	Complete_Genome	2020/10/27_00:00	2020/10/27_00:00	TRUE	16435111	SAMN16435111	Australia	27.5_S_153_E	feces	Homo_sapiens		Escherichia_coli	species	cellular_organisms;_Bacteria;_Proteobacteria;_Gammaproteobacteria;_Enterobacterales;_Enterobacteriaceae;_Escherichia	562	Escherichia_coli	561	Escherichia	543	Enterobacteriaceae	91347	Enterobacterales	1236	Gammaproteobacteria	1224	Proteobacteria	2	Bacteria	-27.5	153		49.4289	CP063154.1			0
F2_2	NZ_CP063154.1	0.0600659	0	165/1000	Escherichia_coli_strain_M7424_plasmid_unnamed1,_complete_sequence	2020-10-28	circular	complete	562	plasmid	130357	RefSeq	8278331	Complete_Genome	2020/10/27_00:00	2020/10/27_00:00	TRUE	16435111	SAMN16435111	Australia	27.5_S_153_E	feces	Homo_sapiens		Escherichia_coli	species	cellular_organisms;_Bacteria;_Proteobacteria;_Gammaproteobacteria;_Enterobacterales;_Enterobacteriaceae;_Escherichia	562	Escherichia_coli	561	Escherichia	543	Enterobacteriaceae	91347	Enterobacterales	1236	Gammaproteobacteria	1224	Proteobacteria	2	Bacteria	-27.5	153		49.4289	CP063154.1			0
F4_1	NZ_CP063154.1	0.056983	0	178/1000	Escherichia_coli_strain_M7424_plasmid_unnamed1,_complete_sequence	2020-10-28	circular	complete	562	plasmid	130357	RefSeq	8278331	Complete_Genome	2020/10/27_00:00	2020/10/27_00:00	TRUE	16435111	SAMN16435111	Australia	27.5_S_153_E	feces	Homo_sapiens		Escherichia_coli	species	cellular_organisms;_Bacteria;_Proteobacteria;_Gammaproteobacteria;_Enterobacterales;_Enterobacteriaceae;_Escherichia	562	Escherichia_coli	561	Escherichia	543	Enterobacteriaceae	91347	Enterobacterales	1236	Gammaproteobacteria	1224	Proteobacteria	2	Bacteria	-27.5	153		49.4289	CP063154.1			0
F5_1	NZ_CP063154.1	0.0547827	0	188/1000	Escherichia_coli_strain_M7424_plasmid_unnamed1,_complete_sequence	2020-10-28	circular	complete	562	plasmid	130357	RefSeq	8278331	Complete_Genome	2020/10/27_00:00	2020/10/27_00:00	TRUE	16435111	SAMN16435111	Australia	27.5_S_153_E	feces	Homo_sapiens		Escherichia_coli	species	cellular_organisms;_Bacteria;_Proteobacteria;_Gammaproteobacteria;_Enterobacterales;_Enterobacteriaceae;_Escherichia	562	Escherichia_coli	561	Escherichia	543	Enterobacteriaceae	91347	Enterobacterales	1236	Gammaproteobacteria	1224	Proteobacteria	2	Bacteria	-27.5	153		49.4289	CP063154.1			0
F9_1	NZ_CP063154.1	0.056983	0	178/1000	Escherichia_coli_strain_M7424_plasmid_unnamed1,_complete_sequence	2020-10-28	circular	complete	562	plasmid	130357	RefSeq	8278331	Complete_Genome	2020/10/27_00:00	2020/10/27_00:00	TRUE	16435111	SAMN16435111	Australia	27.5_S_153_E	feces	Homo_sapiens		Escherichia_coli	species	cellular_organisms;_Bacteria;_Proteobacteria;_Gammaproteobacteria;_Enterobacterales;_Enterobacteriaceae;_Escherichia	562	Escherichia_coli	561	Escherichia	543	Enterobacteriaceae	91347	Enterobacterales	1236	Gammaproteobacteria	1224	Proteobacteria	2	Bacteria	-27.5	153		49.4289	CP063154.1			0
F1_1	NZ_CP036244.1	0.0755413	0	114/1000	Escherichia_coli_strain_S65EC_plasmid_pS65EC,_complete_sequence	2019-02-27	circular	complete	562	plasmid	146792	RefSeq	2319831	Complete_Genome	2019/02/26_00:00	2019/02/26_00:00	TRUE	10879429	SAMN10879429	Australia		urine	Homo_sapiens	monoisolate	Escherichia_coli	species	cellular_organisms;_Bacteria;_Proteobacteria;_Gammaproteobacteria;_Enterobacterales;_Enterobacteriaceae;_Escherichia	562	Escherichia_coli	561	Escherichia	543	Enterobacteriaceae	91347	Enterobacterales	1236	Gammaproteobacteria	1224	Proteobacteria	2	Bacteria	-24.7761	134.755	Australia	50.7739	CP036244.1			0
F2_2	NZ_CP036244.1	0.0843302	0	93/1000	Escherichia_coli_strain_S65EC_plasmid_pS65EC,_complete_sequence	2019-02-27	circular	complete	562	plasmid	146792	RefSeq	2319831	Complete_Genome	2019/02/26_00:00	2019/02/26_00:00	TRUE	10879429	SAMN10879429	Australia		urine	Homo_sapiens	monoisolate	Escherichia_coli	species	cellular_organisms;_Bacteria;_Proteobacteria;_Gammaproteobacteria;_Enterobacterales;_Enterobacteriaceae;_Escherichia	562	Escherichia_coli	561	Escherichia	543	Enterobacteriaceae	91347	Enterobacterales	1236	Gammaproteobacteria	1224	Proteobacteria	2	Bacteria	-24.7761	134.755	Australia	50.7739	CP036244.1			0
F4_1	NZ_CP036244.1	0.0751681	0	115/1000	Escherichia_coli_strain_S65EC_plasmid_pS65EC,_complete_sequence	2019-02-27	circular	complete	562	plasmid	146792	RefSeq	2319831	Complete_Genome	2019/02/26_00:00	2019/02/26_00:00	TRUE	10879429	SAMN10879429	Australia		urine	Homo_sapiens	monoisolate	Escherichia_coli	species	cellular_organisms;_Bacteria;_Proteobacteria;_Gammaproteobacteria;_Enterobacterales;_Enterobacteriaceae;_Escherichia	562	Escherichia_coli	561	Escherichia	543	Enterobacteriaceae	91347	Enterobacterales	1236	Gammaproteobacteria	1224	Proteobacteria	2	Bacteria	-24.7761	134.755	Australia	50.7739	CP036244.1			0
F5_1	NZ_CP036244.1	0.0702918	0	129/1000	Escherichia_coli_strain_S65EC_plasmid_pS65EC,_complete_sequence	2019-02-27	circular	complete	562	plasmid	146792	RefSeq	2319831	Complete_Genome	2019/02/26_00:00	2019/02/26_00:00	TRUE	10879429	SAMN10879429	Australia		urine	Homo_sapiens	monoisolate	Escherichia_coli	species	cellular_organisms;_Bacteria;_Proteobacteria;_Gammaproteobacteria;_Enterobacterales;_Enterobacteriaceae;_Escherichia	562	Escherichia_coli	561	Escherichia	543	Enterobacteriaceae	91347	Enterobacterales	1236	Gammaproteobacteria	1224	Proteobacteria	2	Bacteria	-24.7761	134.755	Australia	50.7739	CP036244.1			0
F9_1	NZ_CP036244.1	0.0751681	0	115/1000	Escherichia_coli_strain_S65EC_plasmid_pS65EC,_complete_sequence	2019-02-27	circular	complete	562	plasmid	146792	RefSeq	2319831	Complete_Genome	2019/02/26_00:00	2019/02/26_00:00	TRUE	10879429	SAMN10879429	Australia		urine	Homo_sapiens	monoisolate	Escherichia_coli	species	cellular_organisms;_Bacteria;_Proteobacteria;_Gammaproteobacteria;_Enterobacterales;_Enterobacteriaceae;_Escherichia	562	Escherichia_coli	561	Escherichia	543	Enterobacteriaceae	91347	Enterobacterales	1236	Gammaproteobacteria	1224	Proteobacteria	2	Bacteria	-24.7761	134.755	Australia	50.7739	CP036244.1			0
F3_6	NZ_CP029841.1	0.0740698	0	118/1000	Salmonella_enterica_subsp._enterica_serovar_Typhimurium_strain_01ST04081_plasmid_p01ST04081A,_complete_sequence	2019-06-25	circular	complete	90371	plasmid	145369	RefSeq	3522311	Complete_Genome	2019/06/20_00:00	2019/06/20_00:00	TRUE	9302772	SAMN09302772	Australia	27.4698_S_153.0251_E	feces	Homo_sapiens		Salmonella_enterica_subsp._enterica_serovar_Typhimurium		cellular_organisms;_Bacteria;_Proteobacteria;_Gammaproteobacteria;_Enterobacterales;_Enterobacteriaceae;_Salmonella;_Salmonella_enterica;_Salmonella_enterica_subsp._enterica	28901	Salmonella_enterica	590	Salmonella	543	Enterobacteriaceae	91347	Enterobacterales	1236	Gammaproteobacteria	1224	Proteobacteria	2	Bacteria	-27.4698	153.025		50.8245	CP029841.1			0
F1_3	NZ_CP029842.1	0.0185579	0	512/1000	Salmonella_enterica_subsp._enterica_serovar_Typhimurium_strain_01ST04081_plasmid_p01ST04081B,_complete_sequence	2019-06-25	circular	complete	90371	plasmid	109661	RefSeq	3522311	Complete_Genome	2019/06/20_00:00	2019/06/20_00:00	TRUE	9302772	SAMN09302772	Australia	27.4698_S_153.0251_E	feces	Homo_sapiens		Salmonella_enterica_subsp._enterica_serovar_Typhimurium		cellular_organisms;_Bacteria;_Proteobacteria;_Gammaproteobacteria;_Enterobacterales;_Enterobacteriaceae;_Salmonella;_Salmonella_enterica;_Salmonella_enterica_subsp._enterica	28901	Salmonella_enterica	590	Salmonella	543	Enterobacteriaceae	91347	Enterobacterales	1236	Gammaproteobacteria	1224	Proteobacteria	2	Bacteria	-27.4698	153.025		48.1092	CP029842.1			0
F1_3	NZ_CP029837.1	0.0217795	0	463/1000	Salmonella_enterica_subsp._enterica_serovar_Typhimurium_strain_10ST07093_plasmid_p10ST07093A,_complete_sequence	2019-06-25	circular	complete	90371	plasmid	93657	RefSeq	3521911	Complete_Genome	2019/06/20_00:00	2019/06/20_00:00	TRUE	9302771	SAMN09302771	Australia	27.4698_S_153.0251_E	feces	Homo_sapiens		Salmonella_enterica_subsp._enterica_serovar_Typhimurium		cellular_organisms;_Bacteria;_Proteobacteria;_Gammaproteobacteria;_Enterobacterales;_Enterobacteriaceae;_Salmonella;_Salmonella_enterica;_Salmonella_enterica_subsp._enterica	28901	Salmonella_enterica	590	Salmonella	543	Enterobacteriaceae	91347	Enterobacterales	1236	Gammaproteobacteria	1224	Proteobacteria	2	Bacteria	-27.4698	153.025		49.3311	CP029837.1			0
F1_1	NZ_CP045953.1	0.064825	0	147/1000	Salmonella_enterica_subsp._enterica_serovar_Typhimurium_strain_AUSMDU00008979_plasmid_pAUSMDU00008979_01,_complete_sequence	2019-11-19	circular	complete	90371	plasmid	144821	RefSeq	5324361	Complete_Genome	2019/11/17_00:00	2019/11/17_00:00	TRUE	13191646	SAMN13191646	Australia	missing	missing	Homo_sapiens		Salmonella_enterica_subsp._enterica_serovar_Typhimurium		cellular_organisms;_Bacteria;_Proteobacteria;_Gammaproteobacteria;_Enterobacterales;_Enterobacteriaceae;_Salmonella;_Salmonella_enterica;_Salmonella_enterica_subsp._enterica	28901	Salmonella_enterica	590	Salmonella	543	Enterobacteriaceae	91347	Enterobacterales	1236	Gammaproteobacteria	1224	Proteobacteria	2	Bacteria	-24.7761	134.755	Australia	52.1823	CP045953.1			0
F2_2	NZ_CP045953.1	0.0716227	0	125/1000	Salmonella_enterica_subsp._enterica_serovar_Typhimurium_strain_AUSMDU00008979_plasmid_pAUSMDU00008979_01,_complete_sequence	2019-11-19	circular	complete	90371	plasmid	144821	RefSeq	5324361	Complete_Genome	2019/11/17_00:00	2019/11/17_00:00	TRUE	13191646	SAMN13191646	Australia	missing	missing	Homo_sapiens		Salmonella_enterica_subsp._enterica_serovar_Typhimurium		cellular_organisms;_Bacteria;_Proteobacteria;_Gammaproteobacteria;_Enterobacterales;_Enterobacteriaceae;_Salmonella;_Salmonella_enterica;_Salmonella_enterica_subsp._enterica	28901	Salmonella_enterica	590	Salmonella	543	Enterobacteriaceae	91347	Enterobacterales	1236	Gammaproteobacteria	1224	Proteobacteria	2	Bacteria	-24.7761	134.755	Australia	52.1823	CP045953.1			0
F4_1	NZ_CP045953.1	0.064825	0	147/1000	Salmonella_enterica_subsp._enterica_serovar_Typhimurium_strain_AUSMDU00008979_plasmid_pAUSMDU00008979_01,_complete_sequence	2019-11-19	circular	complete	90371	plasmid	144821	RefSeq	5324361	Complete_Genome	2019/11/17_00:00	2019/11/17_00:00	TRUE	13191646	SAMN13191646	Australia	missing	missing	Homo_sapiens		Salmonella_enterica_subsp._enterica_serovar_Typhimurium		cellular_organisms;_Bacteria;_Proteobacteria;_Gammaproteobacteria;_Enterobacterales;_Enterobacteriaceae;_Salmonella;_Salmonella_enterica;_Salmonella_enterica_subsp._enterica	28901	Salmonella_enterica	590	Salmonella	543	Enterobacteriaceae	91347	Enterobacterales	1236	Gammaproteobacteria	1224	Proteobacteria	2	Bacteria	-24.7761	134.755	Australia	52.1823	CP045953.1			0
F5_1	NZ_CP045953.1	0.0651085	0	146/1000	Salmonella_enterica_subsp._enterica_serovar_Typhimurium_strain_AUSMDU00008979_plasmid_pAUSMDU00008979_01,_complete_sequence	2019-11-19	circular	complete	90371	plasmid	144821	RefSeq	5324361	Complete_Genome	2019/11/17_00:00	2019/11/17_00:00	TRUE	13191646	SAMN13191646	Australia	missing	missing	Homo_sapiens		Salmonella_enterica_subsp._enterica_serovar_Typhimurium		cellular_organisms;_Bacteria;_Proteobacteria;_Gammaproteobacteria;_Enterobacterales;_Enterobacteriaceae;_Salmonella;_Salmonella_enterica;_Salmonella_enterica_subsp._enterica	28901	Salmonella_enterica	590	Salmonella	543	Enterobacteriaceae	91347	Enterobacterales	1236	Gammaproteobacteria	1224	Proteobacteria	2	Bacteria	-24.7761	134.755	Australia	52.1823	CP045953.1			0
F9_1	NZ_CP045953.1	0.064825	0	147/1000	Salmonella_enterica_subsp._enterica_serovar_Typhimurium_strain_AUSMDU00008979_plasmid_pAUSMDU00008979_01,_complete_sequence	2019-11-19	circular	complete	90371	plasmid	144821	RefSeq	5324361	Complete_Genome	2019/11/17_00:00	2019/11/17_00:00	TRUE	13191646	SAMN13191646	Australia	missing	missing	Homo_sapiens		Salmonella_enterica_subsp._enterica_serovar_Typhimurium		cellular_organisms;_Bacteria;_Proteobacteria;_Gammaproteobacteria;_Enterobacterales;_Enterobacteriaceae;_Salmonella;_Salmonella_enterica;_Salmonella_enterica_subsp._enterica	28901	Salmonella_enterica	590	Salmonella	543	Enterobacteriaceae	91347	Enterobacterales	1236	Gammaproteobacteria	1224	Proteobacteria	2	Bacteria	-24.7761	134.755	Australia	52.1823	CP045953.1			0
F1_3	NZ_CP045951.1	0.0217093	0	464/1000	Salmonella_enterica_subsp._enterica_serovar_Typhimurium_strain_AUSMDU00010529_plasmid_pAUSMDU00010529_02,_complete_sequence	2019-11-19	circular	complete	90371	plasmid	93769	RefSeq	5324341	Complete_Genome	2019/11/17_00:00	2019/11/17_00:00	TRUE	13191647	SAMN13191647	Australia	missing	missing	Homo_sapiens		Salmonella_enterica_subsp._enterica_serovar_Typhimurium		cellular_organisms;_Bacteria;_Proteobacteria;_Gammaproteobacteria;_Enterobacterales;_Enterobacteriaceae;_Salmonella;_Salmonella_enterica;_Salmonella_enterica_subsp._enterica	28901	Salmonella_enterica	590	Salmonella	543	Enterobacteriaceae	91347	Enterobacterales	1236	Gammaproteobacteria	1224	Proteobacteria	2	Bacteria	-24.7761	134.755	Australia	49.3191	CP045951.1			0
F1_17	NZ_CP045946.1	0.0595738	0	167/1000	Salmonella_enterica_subsp._enterica_serovar_Virchow_strain_AUSMDU00010533_plasmid_pAUSMDU00010533_01,_complete_sequence	2019-11-19	circular	complete	48409	plasmid	3691	RefSeq	5324321	Complete_Genome	2019/11/17_00:00	2019/11/17_00:00	TRUE	13191649	SAMN13191649	Australia	missing	missing	Homo_sapiens		Salmonella_enterica_subsp._enterica_serovar_Virchow		cellular_organisms;_Bacteria;_Proteobacteria;_Gammaproteobacteria;_Enterobacterales;_Enterobacteriaceae;_Salmonella;_Salmonella_enterica;_Salmonella_enterica_subsp._enterica	28901	Salmonella_enterica	590	Salmonella	543	Enterobacteriaceae	91347	Enterobacterales	1236	Gammaproteobacteria	1224	Proteobacteria	2	Bacteria	-24.7761	134.755	Australia	51.3411	CP045946.1			0
F7_6	NZ_CP045946.1	0.0603145	0	164/1000	Salmonella_enterica_subsp._enterica_serovar_Virchow_strain_AUSMDU00010533_plasmid_pAUSMDU00010533_01,_complete_sequence	2019-11-19	circular	complete	48409	plasmid	3691	RefSeq	5324321	Complete_Genome	2019/11/17_00:00	2019/11/17_00:00	TRUE	13191649	SAMN13191649	Australia	missing	missing	Homo_sapiens		Salmonella_enterica_subsp._enterica_serovar_Virchow		cellular_organisms;_Bacteria;_Proteobacteria;_Gammaproteobacteria;_Enterobacterales;_Enterobacteriaceae;_Salmonella;_Salmonella_enterica;_Salmonella_enterica_subsp._enterica	28901	Salmonella_enterica	590	Salmonella	543	Enterobacteriaceae	91347	Enterobacterales	1236	Gammaproteobacteria	1224	Proteobacteria	2	Bacteria	-24.7761	134.755	Australia	51.3411	CP045946.1			0
F1_1	NZ_CP045943.1	0.0645437	0	148/1000	Shigella_flexneri_2a_strain_AUSMDU00010535_plasmid_pAUSMDU00010535_02,_complete_sequence	2019-11-19	circular	complete	42897	plasmid	83548	RefSeq	5324311	Complete_Genome	2019/11/17_00:00	2019/11/17_00:00	TRUE	13191650	SAMN13191650	Australia	missing	missing	Homo_sapiens		Shigella_flexneri_2a	serotype	cellular_organisms;_Bacteria;_Proteobacteria;_Gammaproteobacteria;_Enterobacterales;_Enterobacteriaceae;_Shigella;_Shigella_flexneri	623	Shigella_flexneri	620	Shigella	543	Enterobacteriaceae	91347	Enterobacterales	1236	Gammaproteobacteria	1224	Proteobacteria	2	Bacteria	-24.7761	134.755	Australia	52.6955	CP045943.1			0
F2_2	NZ_CP045943.1	0.0762985	0	112/1000	Shigella_flexneri_2a_strain_AUSMDU00010535_plasmid_pAUSMDU00010535_02,_complete_sequence	2019-11-19	circular	complete	42897	plasmid	83548	RefSeq	5324311	Complete_Genome	2019/11/17_00:00	2019/11/17_00:00	TRUE	13191650	SAMN13191650	Australia	missing	missing	Homo_sapiens		Shigella_flexneri_2a	serotype	cellular_organisms;_Bacteria;_Proteobacteria;_Gammaproteobacteria;_Enterobacterales;_Enterobacteriaceae;_Shigella;_Shigella_flexneri	623	Shigella_flexneri	620	Shigella	543	Enterobacteriaceae	91347	Enterobacterales	1236	Gammaproteobacteria	1224	Proteobacteria	2	Bacteria	-24.7761	134.755	Australia	52.6955	CP045943.1			0
F3_6	NZ_CP045943.1	0.0981375	0	68/1000	Shigella_flexneri_2a_strain_AUSMDU00010535_plasmid_pAUSMDU00010535_02,_complete_sequence	2019-11-19	circular	complete	42897	plasmid	83548	RefSeq	5324311	Complete_Genome	2019/11/17_00:00	2019/11/17_00:00	TRUE	13191650	SAMN13191650	Australia	missing	missing	Homo_sapiens		Shigella_flexneri_2a	serotype	cellular_organisms;_Bacteria;_Proteobacteria;_Gammaproteobacteria;_Enterobacterales;_Enterobacteriaceae;_Shigella;_Shigella_flexneri	623	Shigella_flexneri	620	Shigella	543	Enterobacteriaceae	91347	Enterobacterales	1236	Gammaproteobacteria	1224	Proteobacteria	2	Bacteria	-24.7761	134.755	Australia	52.6955	CP045943.1			0
F4_1	NZ_CP045943.1	0.0642645	0	149/1000	Shigella_flexneri_2a_strain_AUSMDU00010535_plasmid_pAUSMDU00010535_02,_complete_sequence	2019-11-19	circular	complete	42897	plasmid	83548	RefSeq	5324311	Complete_Genome	2019/11/17_00:00	2019/11/17_00:00	TRUE	13191650	SAMN13191650	Australia	missing	missing	Homo_sapiens		Shigella_flexneri_2a	serotype	cellular_organisms;_Bacteria;_Proteobacteria;_Gammaproteobacteria;_Enterobacterales;_Enterobacteriaceae;_Shigella;_Shigella_flexneri	623	Shigella_flexneri	620	Shigella	543	Enterobacteriaceae	91347	Enterobacterales	1236	Gammaproteobacteria	1224	Proteobacteria	2	Bacteria	-24.7761	134.755	Australia	52.6955	CP045943.1			0
F5_1	NZ_CP045943.1	0.0595738	0	167/1000	Shigella_flexneri_2a_strain_AUSMDU00010535_plasmid_pAUSMDU00010535_02,_complete_sequence	2019-11-19	circular	complete	42897	plasmid	83548	RefSeq	5324311	Complete_Genome	2019/11/17_00:00	2019/11/17_00:00	TRUE	13191650	SAMN13191650	Australia	missing	missing	Homo_sapiens		Shigella_flexneri_2a	serotype	cellular_organisms;_Bacteria;_Proteobacteria;_Gammaproteobacteria;_Enterobacterales;_Enterobacteriaceae;_Shigella;_Shigella_flexneri	623	Shigella_flexneri	620	Shigella	543	Enterobacteriaceae	91347	Enterobacterales	1236	Gammaproteobacteria	1224	Proteobacteria	2	Bacteria	-24.7761	134.755	Australia	52.6955	CP045943.1			0
F9_1	NZ_CP045943.1	0.0645437	0	148/1000	Shigella_flexneri_2a_strain_AUSMDU00010535_plasmid_pAUSMDU00010535_02,_complete_sequence	2019-11-19	circular	complete	42897	plasmid	83548	RefSeq	5324311	Complete_Genome	2019/11/17_00:00	2019/11/17_00:00	TRUE	13191650	SAMN13191650	Australia	missing	missing	Homo_sapiens		Shigella_flexneri_2a	serotype	cellular_organisms;_Bacteria;_Proteobacteria;_Gammaproteobacteria;_Enterobacterales;_Enterobacteriaceae;_Shigella;_Shigella_flexneri	623	Shigella_flexneri	620	Shigella	543	Enterobacteriaceae	91347	Enterobacterales	1236	Gammaproteobacteria	1224	Proteobacteria	2	Bacteria	-24.7761	134.755	Australia	52.6955	CP045943.1			0
F1_1	CP061363.1	0.0642645	0	149/1000	Shigella_sonnei_strain_6207_plasmid_pM2901,_complete_sequence	2020-09-24	circular	complete	624	plasmid	79814	INSDC	8151371	Complete_Genome	2020/09/24_00:00	2020/09/24_00:00	TRUE	16084720	SAMN16084720	Australia	27.5_S_153_E	feces	Homo_sapiens		Shigella_sonnei	species	cellular_organisms;_Bacteria;_Proteobacteria;_Gammaproteobacteria;_Enterobacterales;_Enterobacteriaceae;_Shigella	624	Shigella_sonnei	620	Shigella	543	Enterobacteriaceae	91347	Enterobacterales	1236	Gammaproteobacteria	1224	Proteobacteria	2	Bacteria	-27.5	153		52.5221				0
F2_2	CP061363.1	0.0755413	0	114/1000	Shigella_sonnei_strain_6207_plasmid_pM2901,_complete_sequence	2020-09-24	circular	complete	624	plasmid	79814	INSDC	8151371	Complete_Genome	2020/09/24_00:00	2020/09/24_00:00	TRUE	16084720	SAMN16084720	Australia	27.5_S_153_E	feces	Homo_sapiens		Shigella_sonnei	species	cellular_organisms;_Bacteria;_Proteobacteria;_Gammaproteobacteria;_Enterobacterales;_Enterobacteriaceae;_Shigella	624	Shigella_sonnei	620	Shigella	543	Enterobacteriaceae	91347	Enterobacterales	1236	Gammaproteobacteria	1224	Proteobacteria	2	Bacteria	-27.5	153		52.5221				0
F4_1	CP061363.1	0.0645437	0	148/1000	Shigella_sonnei_strain_6207_plasmid_pM2901,_complete_sequence	2020-09-24	circular	complete	624	plasmid	79814	INSDC	8151371	Complete_Genome	2020/09/24_00:00	2020/09/24_00:00	TRUE	16084720	SAMN16084720	Australia	27.5_S_153_E	feces	Homo_sapiens		Shigella_sonnei	species	cellular_organisms;_Bacteria;_Proteobacteria;_Gammaproteobacteria;_Enterobacterales;_Enterobacteriaceae;_Shigella	624	Shigella_sonnei	620	Shigella	543	Enterobacteriaceae	91347	Enterobacterales	1236	Gammaproteobacteria	1224	Proteobacteria	2	Bacteria	-27.5	153		52.5221				0
F5_1	CP061363.1	0.0610707	0	161/1000	Shigella_sonnei_strain_6207_plasmid_pM2901,_complete_sequence	2020-09-24	circular	complete	624	plasmid	79814	INSDC	8151371	Complete_Genome	2020/09/24_00:00	2020/09/24_00:00	TRUE	16084720	SAMN16084720	Australia	27.5_S_153_E	feces	Homo_sapiens		Shigella_sonnei	species	cellular_organisms;_Bacteria;_Proteobacteria;_Gammaproteobacteria;_Enterobacterales;_Enterobacteriaceae;_Shigella	624	Shigella_sonnei	620	Shigella	543	Enterobacteriaceae	91347	Enterobacterales	1236	Gammaproteobacteria	1224	Proteobacteria	2	Bacteria	-27.5	153		52.5221				0
F9_1	CP061363.1	0.0642645	0	149/1000	Shigella_sonnei_strain_6207_plasmid_pM2901,_complete_sequence	2020-09-24	circular	complete	624	plasmid	79814	INSDC	8151371	Complete_Genome	2020/09/24_00:00	2020/09/24_00:00	TRUE	16084720	SAMN16084720	Australia	27.5_S_153_E	feces	Homo_sapiens		Shigella_sonnei	species	cellular_organisms;_Bacteria;_Proteobacteria;_Gammaproteobacteria;_Enterobacterales;_Enterobacteriaceae;_Shigella	624	Shigella_sonnei	620	Shigella	543	Enterobacteriaceae	91347	Enterobacterales	1236	Gammaproteobacteria	1224	Proteobacteria	2	Bacteria	-27.5	153		52.5221				0
F9_2	CP045933.1	0.0343598	0	321/1000	Shigella_sonnei_strain_AUSMDU00010534_plasmid_pAUSMDU00010534_01,_complete_sequence	2019-11-17	circular	complete	624	plasmid	108107	INSDC	5324301	Complete_Genome	2019/11/17_00:00	2019/11/17_00:00	TRUE	13191651	SAMN13191651	Australia	missing	missing	Homo_sapiens		Shigella_sonnei	species	cellular_organisms;_Bacteria;_Proteobacteria;_Gammaproteobacteria;_Enterobacterales;_Enterobacteriaceae;_Shigella	624	Shigella_sonnei	620	Shigella	543	Enterobacteriaceae	91347	Enterobacterales	1236	Gammaproteobacteria	1224	Proteobacteria	2	Bacteria	-24.7761	134.755	Australia	45.6178				0
F1_1	CP045934.1	0.0623675	0	156/1000	Shigella_sonnei_strain_AUSMDU00010534_plasmid_pAUSMDU00010534_02,_complete_sequence	2019-11-17	circular	complete	624	plasmid	80987	INSDC	5324301	Complete_Genome	2019/11/17_00:00	2019/11/17_00:00	TRUE	13191651	SAMN13191651	Australia	missing	missing	Homo_sapiens		Shigella_sonnei	species	cellular_organisms;_Bacteria;_Proteobacteria;_Gammaproteobacteria;_Enterobacterales;_Enterobacteriaceae;_Shigella	624	Shigella_sonnei	620	Shigella	543	Enterobacteriaceae	91347	Enterobacterales	1236	Gammaproteobacteria	1224	Proteobacteria	2	Bacteria	-24.7761	134.755	Australia	51.696				0
F2_2	CP045934.1	0.0774628	0	109/1000	Shigella_sonnei_strain_AUSMDU00010534_plasmid_pAUSMDU00010534_02,_complete_sequence	2019-11-17	circular	complete	624	plasmid	80987	INSDC	5324301	Complete_Genome	2019/11/17_00:00	2019/11/17_00:00	TRUE	13191651	SAMN13191651	Australia	missing	missing	Homo_sapiens		Shigella_sonnei	species	cellular_organisms;_Bacteria;_Proteobacteria;_Gammaproteobacteria;_Enterobacterales;_Enterobacteriaceae;_Shigella	624	Shigella_sonnei	620	Shigella	543	Enterobacteriaceae	91347	Enterobacterales	1236	Gammaproteobacteria	1224	Proteobacteria	2	Bacteria	-24.7761	134.755	Australia	51.696				0
F4_1	CP045934.1	0.0621044	0	157/1000	Shigella_sonnei_strain_AUSMDU00010534_plasmid_pAUSMDU00010534_02,_complete_sequence	2019-11-17	circular	complete	624	plasmid	80987	INSDC	5324301	Complete_Genome	2019/11/17_00:00	2019/11/17_00:00	TRUE	13191651	SAMN13191651	Australia	missing	missing	Homo_sapiens		Shigella_sonnei	species	cellular_organisms;_Bacteria;_Proteobacteria;_Gammaproteobacteria;_Enterobacterales;_Enterobacteriaceae;_Shigella	624	Shigella_sonnei	620	Shigella	543	Enterobacteriaceae	91347	Enterobacterales	1236	Gammaproteobacteria	1224	Proteobacteria	2	Bacteria	-24.7761	134.755	Australia	51.696				0
F5_1	CP045934.1	0.0600659	0	165/1000	Shigella_sonnei_strain_AUSMDU00010534_plasmid_pAUSMDU00010534_02,_complete_sequence	2019-11-17	circular	complete	624	plasmid	80987	INSDC	5324301	Complete_Genome	2019/11/17_00:00	2019/11/17_00:00	TRUE	13191651	SAMN13191651	Australia	missing	missing	Homo_sapiens		Shigella_sonnei	species	cellular_organisms;_Bacteria;_Proteobacteria;_Gammaproteobacteria;_Enterobacterales;_Enterobacteriaceae;_Shigella	624	Shigella_sonnei	620	Shigella	543	Enterobacteriaceae	91347	Enterobacterales	1236	Gammaproteobacteria	1224	Proteobacteria	2	Bacteria	-24.7761	134.755	Australia	51.696				0
F9_1	CP045934.1	0.0626325	0	155/1000	Shigella_sonnei_strain_AUSMDU00010534_plasmid_pAUSMDU00010534_02,_complete_sequence	2019-11-17	circular	complete	624	plasmid	80987	INSDC	5324301	Complete_Genome	2019/11/17_00:00	2019/11/17_00:00	TRUE	13191651	SAMN13191651	Australia	missing	missing	Homo_sapiens		Shigella_sonnei	species	cellular_organisms;_Bacteria;_Proteobacteria;_Gammaproteobacteria;_Enterobacterales;_Enterobacteriaceae;_Shigella	624	Shigella_sonnei	620	Shigella	543	Enterobacteriaceae	91347	Enterobacterales	1236	Gammaproteobacteria	1224	Proteobacteria	2	Bacteria	-24.7761	134.755	Australia	51.696				0
F1_17	CP045937.1	0.0786628	0	106/1000	Shigella_sonnei_strain_AUSMDU00010534_plasmid_pAUSMDU00010534_05,_complete_sequence	2019-11-17	circular	complete	624	plasmid	5219	INSDC	5324301	Complete_Genome	2019/11/17_00:00	2019/11/17_00:00	TRUE	13191651	SAMN13191651	Australia	missing	missing	Homo_sapiens		Shigella_sonnei	species	cellular_organisms;_Bacteria;_Proteobacteria;_Gammaproteobacteria;_Enterobacterales;_Enterobacteriaceae;_Shigella	624	Shigella_sonnei	620	Shigella	543	Enterobacteriaceae	91347	Enterobacterales	1236	Gammaproteobacteria	1224	Proteobacteria	2	Bacteria	-24.7761	134.755	Australia	48.515				0
F7_6	CP045937.1	0.0794837	0	104/1000	Shigella_sonnei_strain_AUSMDU00010534_plasmid_pAUSMDU00010534_05,_complete_sequence	2019-11-17	circular	complete	624	plasmid	5219	INSDC	5324301	Complete_Genome	2019/11/17_00:00	2019/11/17_00:00	TRUE	13191651	SAMN13191651	Australia	missing	missing	Homo_sapiens		Shigella_sonnei	species	cellular_organisms;_Bacteria;_Proteobacteria;_Gammaproteobacteria;_Enterobacterales;_Enterobacteriaceae;_Shigella	624	Shigella_sonnei	620	Shigella	543	Enterobacteriaceae	91347	Enterobacterales	1236	Gammaproteobacteria	1224	Proteobacteria	2	Bacteria	-24.7761	134.755	Australia	48.515				0
F1_1	NZ_CP021337.1	0.0737105	0	119/1000	Escherichia_coli_strain_95JB1_plasmid_p95JB1B,_complete_sequence	2017-05-25	circular	complete	562	plasmid	83138	RefSeq	1111291	Complete_Genome	2017/05/23_00:00	2017/05/23_00:00	TRUE	6924970	SAMN06924970	Australia:_Adelaide		fecal_sample			Escherichia_coli	species	cellular_organisms;_Bacteria;_Proteobacteria;_Gammaproteobacteria;_Enterobacterales;_Enterobacteriaceae;_Escherichia	562	Escherichia_coli	561	Escherichia	543	Enterobacteriaceae	91347	Enterobacterales	1236	Gammaproteobacteria	1224	Proteobacteria	2	Bacteria	-34.9282	138.6	Australia,Adelaide	50.3212	CP021337.1			0
F2_2	NZ_CP021337.1	0.0898429	0	82/1000	Escherichia_coli_strain_95JB1_plasmid_p95JB1B,_complete_sequence	2017-05-25	circular	complete	562	plasmid	83138	RefSeq	1111291	Complete_Genome	2017/05/23_00:00	2017/05/23_00:00	TRUE	6924970	SAMN06924970	Australia:_Adelaide		fecal_sample			Escherichia_coli	species	cellular_organisms;_Bacteria;_Proteobacteria;_Gammaproteobacteria;_Enterobacterales;_Enterobacteriaceae;_Escherichia	562	Escherichia_coli	561	Escherichia	543	Enterobacteriaceae	91347	Enterobacterales	1236	Gammaproteobacteria	1224	Proteobacteria	2	Bacteria	-34.9282	138.6	Australia,Adelaide	50.3212	CP021337.1			0
F4_1	NZ_CP021337.1	0.0733545	0	120/1000	Escherichia_coli_strain_95JB1_plasmid_p95JB1B,_complete_sequence	2017-05-25	circular	complete	562	plasmid	83138	RefSeq	1111291	Complete_Genome	2017/05/23_00:00	2017/05/23_00:00	TRUE	6924970	SAMN06924970	Australia:_Adelaide		fecal_sample			Escherichia_coli	species	cellular_organisms;_Bacteria;_Proteobacteria;_Gammaproteobacteria;_Enterobacterales;_Enterobacteriaceae;_Escherichia	562	Escherichia_coli	561	Escherichia	543	Enterobacteriaceae	91347	Enterobacterales	1236	Gammaproteobacteria	1224	Proteobacteria	2	Bacteria	-34.9282	138.6	Australia,Adelaide	50.3212	CP021337.1			0
F5_1	NZ_CP021337.1	0.0778587	0	108/1000	Escherichia_coli_strain_95JB1_plasmid_p95JB1B,_complete_sequence	2017-05-25	circular	complete	562	plasmid	83138	RefSeq	1111291	Complete_Genome	2017/05/23_00:00	2017/05/23_00:00	TRUE	6924970	SAMN06924970	Australia:_Adelaide		fecal_sample			Escherichia_coli	species	cellular_organisms;_Bacteria;_Proteobacteria;_Gammaproteobacteria;_Enterobacterales;_Enterobacteriaceae;_Escherichia	562	Escherichia_coli	561	Escherichia	543	Enterobacteriaceae	91347	Enterobacterales	1236	Gammaproteobacteria	1224	Proteobacteria	2	Bacteria	-34.9282	138.6	Australia,Adelaide	50.3212	CP021337.1			0
F9_1	NZ_CP021337.1	0.0730018	0	121/1000	Escherichia_coli_strain_95JB1_plasmid_p95JB1B,_complete_sequence	2017-05-25	circular	complete	562	plasmid	83138	RefSeq	1111291	Complete_Genome	2017/05/23_00:00	2017/05/23_00:00	TRUE	6924970	SAMN06924970	Australia:_Adelaide		fecal_sample			Escherichia_coli	species	cellular_organisms;_Bacteria;_Proteobacteria;_Gammaproteobacteria;_Enterobacterales;_Enterobacteriaceae;_Escherichia	562	Escherichia_coli	561	Escherichia	543	Enterobacteriaceae	91347	Enterobacterales	1236	Gammaproteobacteria	1224	Proteobacteria	2	Bacteria	-34.9282	138.6	Australia,Adelaide	50.3212	CP021337.1			0
F1_1	NZ_CP021341.1	0.0751681	0	115/1000	Escherichia_coli_strain_95NR1_plasmid_p95NR1B,_complete_sequence	2017-05-25	circular	complete	562	plasmid	81853	RefSeq	1111301	Complete_Genome	2017/05/23_00:00	2017/05/23_00:00	TRUE	6947002	SAMN06947002	Australia:_Adelaide		fecal_sample			Escherichia_coli	species	cellular_organisms;_Bacteria;_Proteobacteria;_Gammaproteobacteria;_Enterobacterales;_Enterobacteriaceae;_Escherichia	562	Escherichia_coli	561	Escherichia	543	Enterobacteriaceae	91347	Enterobacterales	1236	Gammaproteobacteria	1224	Proteobacteria	2	Bacteria	-34.9282	138.6	Australia,Adelaide	50.2682	CP021341.1			0
F2_2	NZ_CP021341.1	0.0914855	0	79/1000	Escherichia_coli_strain_95NR1_plasmid_p95NR1B,_complete_sequence	2017-05-25	circular	complete	562	plasmid	81853	RefSeq	1111301	Complete_Genome	2017/05/23_00:00	2017/05/23_00:00	TRUE	6947002	SAMN06947002	Australia:_Adelaide		fecal_sample			Escherichia_coli	species	cellular_organisms;_Bacteria;_Proteobacteria;_Gammaproteobacteria;_Enterobacterales;_Enterobacteriaceae;_Escherichia	562	Escherichia_coli	561	Escherichia	543	Enterobacteriaceae	91347	Enterobacterales	1236	Gammaproteobacteria	1224	Proteobacteria	2	Bacteria	-34.9282	138.6	Australia,Adelaide	50.2682	CP021341.1			0
F4_1	NZ_CP021341.1	0.0747985	0	116/1000	Escherichia_coli_strain_95NR1_plasmid_p95NR1B,_complete_sequence	2017-05-25	circular	complete	562	plasmid	81853	RefSeq	1111301	Complete_Genome	2017/05/23_00:00	2017/05/23_00:00	TRUE	6947002	SAMN06947002	Australia:_Adelaide		fecal_sample			Escherichia_coli	species	cellular_organisms;_Bacteria;_Proteobacteria;_Gammaproteobacteria;_Enterobacterales;_Enterobacteriaceae;_Escherichia	562	Escherichia_coli	561	Escherichia	543	Enterobacteriaceae	91347	Enterobacterales	1236	Gammaproteobacteria	1224	Proteobacteria	2	Bacteria	-34.9282	138.6	Australia,Adelaide	50.2682	CP021341.1			0
F5_1	NZ_CP021341.1	0.0790711	0	105/1000	Escherichia_coli_strain_95NR1_plasmid_p95NR1B,_complete_sequence	2017-05-25	circular	complete	562	plasmid	81853	RefSeq	1111301	Complete_Genome	2017/05/23_00:00	2017/05/23_00:00	TRUE	6947002	SAMN06947002	Australia:_Adelaide		fecal_sample			Escherichia_coli	species	cellular_organisms;_Bacteria;_Proteobacteria;_Gammaproteobacteria;_Enterobacterales;_Enterobacteriaceae;_Escherichia	562	Escherichia_coli	561	Escherichia	543	Enterobacteriaceae	91347	Enterobacterales	1236	Gammaproteobacteria	1224	Proteobacteria	2	Bacteria	-34.9282	138.6	Australia,Adelaide	50.2682	CP021341.1			0
F9_1	NZ_CP021341.1	0.0744324	0	117/1000	Escherichia_coli_strain_95NR1_plasmid_p95NR1B,_complete_sequence	2017-05-25	circular	complete	562	plasmid	81853	RefSeq	1111301	Complete_Genome	2017/05/23_00:00	2017/05/23_00:00	TRUE	6947002	SAMN06947002	Australia:_Adelaide		fecal_sample			Escherichia_coli	species	cellular_organisms;_Bacteria;_Proteobacteria;_Gammaproteobacteria;_Enterobacterales;_Enterobacteriaceae;_Escherichia	562	Escherichia_coli	561	Escherichia	543	Enterobacteriaceae	91347	Enterobacterales	1236	Gammaproteobacteria	1224	Proteobacteria	2	Bacteria	-34.9282	138.6	Australia,Adelaide	50.2682	CP021341.1			0
F1_17	NZ_CP042979.1	0.0680698	0	136/1000	Shigella_flexneri_Y_strain_PE577_plasmid_unnamed1,_complete_sequence	2019-09-15	circular	complete	424720	plasmid	3990	RefSeq	4560441	Complete_Genome	2019/09/12_00:00	2019/09/12_00:00	TRUE	12588114	SAMN12588114	Australia:_Adelaide		missing	Homo_sapiens	monoisolate	Shigella_flexneri_Y	serotype	cellular_organisms;_Bacteria;_Proteobacteria;_Gammaproteobacteria;_Enterobacterales;_Enterobacteriaceae;_Shigella;_Shigella_flexneri	623	Shigella_flexneri	620	Shigella	543	Enterobacteriaceae	91347	Enterobacterales	1236	Gammaproteobacteria	1224	Proteobacteria	2	Bacteria	-34.9282	138.6	Australia,Adelaide	52.7318	CP042979.1			0
F7_6	NZ_CP042979.1	0.0709514	0	127/1000	Shigella_flexneri_Y_strain_PE577_plasmid_unnamed1,_complete_sequence	2019-09-15	circular	complete	424720	plasmid	3990	RefSeq	4560441	Complete_Genome	2019/09/12_00:00	2019/09/12_00:00	TRUE	12588114	SAMN12588114	Australia:_Adelaide		missing	Homo_sapiens	monoisolate	Shigella_flexneri_Y	serotype	cellular_organisms;_Bacteria;_Proteobacteria;_Gammaproteobacteria;_Enterobacterales;_Enterobacteriaceae;_Shigella;_Shigella_flexneri	623	Shigella_flexneri	620	Shigella	543	Enterobacteriaceae	91347	Enterobacterales	1236	Gammaproteobacteria	1224	Proteobacteria	2	Bacteria	-34.9282	138.6	Australia,Adelaide	52.7318	CP042979.1			0
F9_5	NZ_CP042979.1	0.0962153	0	71/1000	Shigella_flexneri_Y_strain_PE577_plasmid_unnamed1,_complete_sequence	2019-09-15	circular	complete	424720	plasmid	3990	RefSeq	4560441	Complete_Genome	2019/09/12_00:00	2019/09/12_00:00	TRUE	12588114	SAMN12588114	Australia:_Adelaide		missing	Homo_sapiens	monoisolate	Shigella_flexneri_Y	serotype	cellular_organisms;_Bacteria;_Proteobacteria;_Gammaproteobacteria;_Enterobacterales;_Enterobacteriaceae;_Shigella;_Shigella_flexneri	623	Shigella_flexneri	620	Shigella	543	Enterobacteriaceae	91347	Enterobacterales	1236	Gammaproteobacteria	1224	Proteobacteria	2	Bacteria	-34.9282	138.6	Australia,Adelaide	52.7318	CP042979.1			0
F1_1	NZ_CP021289.1	0.0637124	0	151/1000	Escherichia_coli_strain_PA45B_plasmid_pPA45B,_complete_sequence	2017-09-07	circular	complete	562	plasmid	147172	RefSeq	1189321	Complete_Genome	2017/09/05_00:00	2017/09/05_00:00	TRUE	6920354	SAMN06920354	Australia:_Brisbane			Homo_sapiens	whole_organism	Escherichia_coli	species	cellular_organisms;_Bacteria;_Proteobacteria;_Gammaproteobacteria;_Enterobacterales;_Enterobacteriaceae;_Escherichia	562	Escherichia_coli	561	Escherichia	543	Enterobacteriaceae	91347	Enterobacterales	1236	Gammaproteobacteria	1224	Proteobacteria	2	Bacteria	-27.469	153.023	Australia,Brisbane	51.6206	CP021289.1			0
F2_2	NZ_CP021289.1	0.0740698	0	118/1000	Escherichia_coli_strain_PA45B_plasmid_pPA45B,_complete_sequence	2017-09-07	circular	complete	562	plasmid	147172	RefSeq	1189321	Complete_Genome	2017/09/05_00:00	2017/09/05_00:00	TRUE	6920354	SAMN06920354	Australia:_Brisbane			Homo_sapiens	whole_organism	Escherichia_coli	species	cellular_organisms;_Bacteria;_Proteobacteria;_Gammaproteobacteria;_Enterobacterales;_Enterobacteriaceae;_Escherichia	562	Escherichia_coli	561	Escherichia	543	Enterobacteriaceae	91347	Enterobacterales	1236	Gammaproteobacteria	1224	Proteobacteria	2	Bacteria	-27.469	153.023	Australia,Brisbane	51.6206	CP021289.1			0
F4_1	NZ_CP021289.1	0.0628995	0	154/1000	Escherichia_coli_strain_PA45B_plasmid_pPA45B,_complete_sequence	2017-09-07	circular	complete	562	plasmid	147172	RefSeq	1189321	Complete_Genome	2017/09/05_00:00	2017/09/05_00:00	TRUE	6920354	SAMN06920354	Australia:_Brisbane			Homo_sapiens	whole_organism	Escherichia_coli	species	cellular_organisms;_Bacteria;_Proteobacteria;_Gammaproteobacteria;_Enterobacterales;_Enterobacteriaceae;_Escherichia	562	Escherichia_coli	561	Escherichia	543	Enterobacteriaceae	91347	Enterobacterales	1236	Gammaproteobacteria	1224	Proteobacteria	2	Bacteria	-27.469	153.023	Australia,Brisbane	51.6206	CP021289.1			0
F5_1	NZ_CP021289.1	0.057671	0	175/1000	Escherichia_coli_strain_PA45B_plasmid_pPA45B,_complete_sequence	2017-09-07	circular	complete	562	plasmid	147172	RefSeq	1189321	Complete_Genome	2017/09/05_00:00	2017/09/05_00:00	TRUE	6920354	SAMN06920354	Australia:_Brisbane			Homo_sapiens	whole_organism	Escherichia_coli	species	cellular_organisms;_Bacteria;_Proteobacteria;_Gammaproteobacteria;_Enterobacterales;_Enterobacteriaceae;_Escherichia	562	Escherichia_coli	561	Escherichia	543	Enterobacteriaceae	91347	Enterobacterales	1236	Gammaproteobacteria	1224	Proteobacteria	2	Bacteria	-27.469	153.023	Australia,Brisbane	51.6206	CP021289.1			0
F9_1	NZ_CP021289.1	0.0626325	0	155/1000	Escherichia_coli_strain_PA45B_plasmid_pPA45B,_complete_sequence	2017-09-07	circular	complete	562	plasmid	147172	RefSeq	1189321	Complete_Genome	2017/09/05_00:00	2017/09/05_00:00	TRUE	6920354	SAMN06920354	Australia:_Brisbane			Homo_sapiens	whole_organism	Escherichia_coli	species	cellular_organisms;_Bacteria;_Proteobacteria;_Gammaproteobacteria;_Enterobacterales;_Enterobacteriaceae;_Escherichia	562	Escherichia_coli	561	Escherichia	543	Enterobacteriaceae	91347	Enterobacterales	1236	Gammaproteobacteria	1224	Proteobacteria	2	Bacteria	-27.469	153.023	Australia,Brisbane	51.6206	CP021289.1			0
F3_4	NZ_CP024194.1	0.0943778	0	74/1000	Klebsiella_pneumoniae_isolate_KSB1_5D_plasmid_unnamed3,_complete_sequence	2017-11-05	circular	complete	573	plasmid	89345	RefSeq	1424121	Complete_Genome	2017/11/02_00:00	2017/11/02_00:00	TRUE	6112197	SAMN06112197	Australia:_Melbourne	37.8457_S_144.9821_E	rectal_swab	Homo_sapiens		Klebsiella_pneumoniae	species	cellular_organisms;_Bacteria;_Proteobacteria;_Gammaproteobacteria;_Enterobacterales;_Enterobacteriaceae;_Klebsiella	573	Klebsiella_pneumoniae	570	Klebsiella	543	Enterobacteriaceae	91347	Enterobacterales	1236	Gammaproteobacteria	1224	Proteobacteria	2	Bacteria	-37.8457	144.982		50.6811	CP024194.1;CP024531.1;CP024552.1;LR890550.1;NZ_CP024531.1;NZ_CP024552.1			0
F5_2	NZ_CP024194.1	0.0937829	0	75/1000	Klebsiella_pneumoniae_isolate_KSB1_5D_plasmid_unnamed3,_complete_sequence	2017-11-05	circular	complete	573	plasmid	89345	RefSeq	1424121	Complete_Genome	2017/11/02_00:00	2017/11/02_00:00	TRUE	6112197	SAMN06112197	Australia:_Melbourne	37.8457_S_144.9821_E	rectal_swab	Homo_sapiens		Klebsiella_pneumoniae	species	cellular_organisms;_Bacteria;_Proteobacteria;_Gammaproteobacteria;_Enterobacterales;_Enterobacteriaceae;_Klebsiella	573	Klebsiella_pneumoniae	570	Klebsiella	543	Enterobacteriaceae	91347	Enterobacterales	1236	Gammaproteobacteria	1224	Proteobacteria	2	Bacteria	-37.8457	144.982		50.6811	CP024194.1;CP024531.1;CP024552.1;LR890550.1;NZ_CP024531.1;NZ_CP024552.1			0
F3_4	LR890712.1	0.0778587	0	108/1000	Klebsiella_pneumoniae_isolate_KSB2_9B_genome_assembly,_plasmid:_3	2020-10-30	circular	complete	573	plasmid	76475	INSDC	8408461	Complete_Genome	2020/11/01_00:00	2020/11/01_00:00	TRUE	6112206	SAMN06112206	Australia:_Melbourne	37.8457_S_144.9821_E	rectal_swab	Homo_sapiens		Klebsiella_pneumoniae	species	cellular_organisms;_Bacteria;_Proteobacteria;_Gammaproteobacteria;_Enterobacterales;_Enterobacteriaceae;_Klebsiella	573	Klebsiella_pneumoniae	570	Klebsiella	543	Enterobacteriaceae	91347	Enterobacterales	1236	Gammaproteobacteria	1224	Proteobacteria	2	Bacteria	-37.8457	144.982		51.6875				0
F5_1	LR890712.1	0.0786628	0	106/1000	Klebsiella_pneumoniae_isolate_KSB2_9B_genome_assembly,_plasmid:_3	2020-10-30	circular	complete	573	plasmid	76475	INSDC	8408461	Complete_Genome	2020/11/01_00:00	2020/11/01_00:00	TRUE	6112206	SAMN06112206	Australia:_Melbourne	37.8457_S_144.9821_E	rectal_swab	Homo_sapiens		Klebsiella_pneumoniae	species	cellular_organisms;_Bacteria;_Proteobacteria;_Gammaproteobacteria;_Enterobacterales;_Enterobacteriaceae;_Klebsiella	573	Klebsiella_pneumoniae	570	Klebsiella	543	Enterobacteriaceae	91347	Enterobacterales	1236	Gammaproteobacteria	1224	Proteobacteria	2	Bacteria	-37.8457	144.982		51.6875				0
F5_2	LR890712.1	0.0770708	0	110/1000	Klebsiella_pneumoniae_isolate_KSB2_9B_genome_assembly,_plasmid:_3	2020-10-30	circular	complete	573	plasmid	76475	INSDC	8408461	Complete_Genome	2020/11/01_00:00	2020/11/01_00:00	TRUE	6112206	SAMN06112206	Australia:_Melbourne	37.8457_S_144.9821_E	rectal_swab	Homo_sapiens		Klebsiella_pneumoniae	species	cellular_organisms;_Bacteria;_Proteobacteria;_Gammaproteobacteria;_Enterobacterales;_Enterobacteriaceae;_Klebsiella	573	Klebsiella_pneumoniae	570	Klebsiella	543	Enterobacteriaceae	91347	Enterobacterales	1236	Gammaproteobacteria	1224	Proteobacteria	2	Bacteria	-37.8457	144.982		51.6875				0
F2_1	NZ_CP058810.1	0.00580821	0	794/1000	Salmonella_enterica_strain_SRC27_plasmid_pSRC27-H,_complete_sequence	2020-07-16	circular	complete	28901	plasmid	205772	RefSeq	7358711	Complete_Genome	2020/07/15_00:00	2020/07/15_00:00	TRUE	15471789	SAMN15471789	Australia:_Melbourne			Horse	single_cell	Salmonella_enterica	species	cellular_organisms;_Bacteria;_Proteobacteria;_Gammaproteobacteria;_Enterobacterales;_Enterobacteriaceae;_Salmonella	28901	Salmonella_enterica	590	Salmonella	543	Enterobacteriaceae	91347	Enterobacterales	1236	Gammaproteobacteria	1224	Proteobacteria	2	Bacteria	-37.8142	144.963	Australia,Melbourne	46.8144	CP058810.1			0
F1_3	NZ_CP058811.1	0.022205	0	457/1000	Salmonella_enterica_strain_SRC27_plasmid_pSRC27-I,_complete_sequence	2020-07-16	circular	complete	28901	plasmid	90483	RefSeq	7358711	Complete_Genome	2020/07/15_00:00	2020/07/15_00:00	TRUE	15471789	SAMN15471789	Australia:_Melbourne			Horse	single_cell	Salmonella_enterica	species	cellular_organisms;_Bacteria;_Proteobacteria;_Gammaproteobacteria;_Enterobacterales;_Enterobacteriaceae;_Salmonella	28901	Salmonella_enterica	590	Salmonella	543	Enterobacteriaceae	91347	Enterobacterales	1236	Gammaproteobacteria	1224	Proteobacteria	2	Bacteria	-37.8142	144.963	Australia,Melbourne	50.7034	CP058811.1			0
F3_4	NZ_CP048777.1	0.0843302	0	93/1000	Salmonella_enterica_subsp._enterica_serovar_Agona_strain_SG17-135_plasmid_pSG17-135-X,_complete_sequence	2020-06-01	circular	complete	58095	plasmid	27511	RefSeq	6654051	Complete_Genome	2020/04/08_00:00	2020/04/08_00:00	TRUE	14085623	SAMN14085623	Australia:_NSW			Chroicocephalus_novaehollandiae_(Australian_Silver_Gull_chick)	Cell_culture	Salmonella_enterica_subsp._enterica_serovar_Agona		cellular_organisms;_Bacteria;_Proteobacteria;_Gammaproteobacteria;_Enterobacterales;_Enterobacteriaceae;_Salmonella;_Salmonella_enterica;_Salmonella_enterica_subsp._enterica	28901	Salmonella_enterica	590	Salmonella	543	Enterobacteriaceae	91347	Enterobacterales	1236	Gammaproteobacteria	1224	Proteobacteria	2	Bacteria	-31.876	147.287	Australia,NSW	51.0596	CP048777.1			0
F5_2	NZ_CP048777.1	0.0824989	0	97/1000	Salmonella_enterica_subsp._enterica_serovar_Agona_strain_SG17-135_plasmid_pSG17-135-X,_complete_sequence	2020-06-01	circular	complete	58095	plasmid	27511	RefSeq	6654051	Complete_Genome	2020/04/08_00:00	2020/04/08_00:00	TRUE	14085623	SAMN14085623	Australia:_NSW			Chroicocephalus_novaehollandiae_(Australian_Silver_Gull_chick)	Cell_culture	Salmonella_enterica_subsp._enterica_serovar_Agona		cellular_organisms;_Bacteria;_Proteobacteria;_Gammaproteobacteria;_Enterobacterales;_Enterobacteriaceae;_Salmonella;_Salmonella_enterica;_Salmonella_enterica_subsp._enterica	28901	Salmonella_enterica	590	Salmonella	543	Enterobacteriaceae	91347	Enterobacterales	1236	Gammaproteobacteria	1224	Proteobacteria	2	Bacteria	-31.876	147.287	Australia,NSW	51.0596	CP048777.1			0
F1_1	CP058590.1	0.0626325	0	155/1000	Shigella_flexneri_strain_M2901_plasmid_pM2901,_complete_sequence	2020-07-12	circular	complete	623	plasmid	81694	INSDC	7336571	Complete_Genome	2020/07/12_00:00	2020/07/12_00:00	TRUE	13753499	SAMN13753499	Australia:_Queensland	27_S_153_E	feces	Homo_sapiens		Shigella_flexneri	species	cellular_organisms;_Bacteria;_Proteobacteria;_Gammaproteobacteria;_Enterobacterales;_Enterobacteriaceae;_Shigella	623	Shigella_flexneri	620	Shigella	543	Enterobacteriaceae	91347	Enterobacterales	1236	Gammaproteobacteria	1224	Proteobacteria	2	Bacteria	-27	153		52.5155				0
F2_2	CP058590.1	0.0737105	0	119/1000	Shigella_flexneri_strain_M2901_plasmid_pM2901,_complete_sequence	2020-07-12	circular	complete	623	plasmid	81694	INSDC	7336571	Complete_Genome	2020/07/12_00:00	2020/07/12_00:00	TRUE	13753499	SAMN13753499	Australia:_Queensland	27_S_153_E	feces	Homo_sapiens		Shigella_flexneri	species	cellular_organisms;_Bacteria;_Proteobacteria;_Gammaproteobacteria;_Enterobacterales;_Enterobacteriaceae;_Shigella	623	Shigella_flexneri	620	Shigella	543	Enterobacteriaceae	91347	Enterobacterales	1236	Gammaproteobacteria	1224	Proteobacteria	2	Bacteria	-27	153		52.5155				0
F4_1	CP058590.1	0.0628995	0	154/1000	Shigella_flexneri_strain_M2901_plasmid_pM2901,_complete_sequence	2020-07-12	circular	complete	623	plasmid	81694	INSDC	7336571	Complete_Genome	2020/07/12_00:00	2020/07/12_00:00	TRUE	13753499	SAMN13753499	Australia:_Queensland	27_S_153_E	feces	Homo_sapiens		Shigella_flexneri	species	cellular_organisms;_Bacteria;_Proteobacteria;_Gammaproteobacteria;_Enterobacterales;_Enterobacteriaceae;_Shigella	623	Shigella_flexneri	620	Shigella	543	Enterobacteriaceae	91347	Enterobacterales	1236	Gammaproteobacteria	1224	Proteobacteria	2	Bacteria	-27	153		52.5155				0
F5_1	CP058590.1	0.0610707	0	161/1000	Shigella_flexneri_strain_M2901_plasmid_pM2901,_complete_sequence	2020-07-12	circular	complete	623	plasmid	81694	INSDC	7336571	Complete_Genome	2020/07/12_00:00	2020/07/12_00:00	TRUE	13753499	SAMN13753499	Australia:_Queensland	27_S_153_E	feces	Homo_sapiens		Shigella_flexneri	species	cellular_organisms;_Bacteria;_Proteobacteria;_Gammaproteobacteria;_Enterobacterales;_Enterobacteriaceae;_Shigella	623	Shigella_flexneri	620	Shigella	543	Enterobacteriaceae	91347	Enterobacterales	1236	Gammaproteobacteria	1224	Proteobacteria	2	Bacteria	-27	153		52.5155				0
F9_1	CP058590.1	0.0626325	0	155/1000	Shigella_flexneri_strain_M2901_plasmid_pM2901,_complete_sequence	2020-07-12	circular	complete	623	plasmid	81694	INSDC	7336571	Complete_Genome	2020/07/12_00:00	2020/07/12_00:00	TRUE	13753499	SAMN13753499	Australia:_Queensland	27_S_153_E	feces	Homo_sapiens		Shigella_flexneri	species	cellular_organisms;_Bacteria;_Proteobacteria;_Gammaproteobacteria;_Enterobacterales;_Enterobacteriaceae;_Shigella	623	Shigella_flexneri	620	Shigella	543	Enterobacteriaceae	91347	Enterobacterales	1236	Gammaproteobacteria	1224	Proteobacteria	2	Bacteria	-27	153		52.5155				0
F1_17	CP058593.1	0.0709514	0	127/1000	Shigella_flexneri_strain_M2901_plasmid_unnamed4,_complete_sequence	2020-07-12	circular	complete	623	plasmid	4082	INSDC	7336571	Complete_Genome	2020/07/12_00:00	2020/07/12_00:00	TRUE	13753499	SAMN13753499	Australia:_Queensland	27_S_153_E	feces	Homo_sapiens		Shigella_flexneri	species	cellular_organisms;_Bacteria;_Proteobacteria;_Gammaproteobacteria;_Enterobacterales;_Enterobacteriaceae;_Shigella	623	Shigella_flexneri	620	Shigella	543	Enterobacteriaceae	91347	Enterobacterales	1236	Gammaproteobacteria	1224	Proteobacteria	2	Bacteria	-27	153		52.6213				0
F7_6	CP058593.1	0.0740698	0	118/1000	Shigella_flexneri_strain_M2901_plasmid_unnamed4,_complete_sequence	2020-07-12	circular	complete	623	plasmid	4082	INSDC	7336571	Complete_Genome	2020/07/12_00:00	2020/07/12_00:00	TRUE	13753499	SAMN13753499	Australia:_Queensland	27_S_153_E	feces	Homo_sapiens		Shigella_flexneri	species	cellular_organisms;_Bacteria;_Proteobacteria;_Gammaproteobacteria;_Enterobacterales;_Enterobacteriaceae;_Shigella	623	Shigella_flexneri	620	Shigella	543	Enterobacteriaceae	91347	Enterobacterales	1236	Gammaproteobacteria	1224	Proteobacteria	2	Bacteria	-27	153		52.6213				0
F9_5	CP058593.1	0.0968463	0	70/1000	Shigella_flexneri_strain_M2901_plasmid_unnamed4,_complete_sequence	2020-07-12	circular	complete	623	plasmid	4082	INSDC	7336571	Complete_Genome	2020/07/12_00:00	2020/07/12_00:00	TRUE	13753499	SAMN13753499	Australia:_Queensland	27_S_153_E	feces	Homo_sapiens		Shigella_flexneri	species	cellular_organisms;_Bacteria;_Proteobacteria;_Gammaproteobacteria;_Enterobacterales;_Enterobacteriaceae;_Shigella	623	Shigella_flexneri	620	Shigella	543	Enterobacteriaceae	91347	Enterobacterales	1236	Gammaproteobacteria	1224	Proteobacteria	2	Bacteria	-27	153		52.6213				0
F3_4	NZ_CP042581.1	0.0262266	0	405/1000	Enterobacter_kobei_strain_C16_plasmid_pC16_003,_complete_sequence	2019-10-13	circular	complete	208224	plasmid	44630	RefSeq	4837921	Complete_Genome	2019/10/09_00:00	2019/10/09_00:00	TRUE	12289356	SAMN12289356	Australia:_Sydney		clinical_sample	Homo_sapiens	Whole_organism	Enterobacter_kobei	species	cellular_organisms;_Bacteria;_Proteobacteria;_Gammaproteobacteria;_Enterobacterales;_Enterobacteriaceae;_Enterobacter;_Enterobacter_cloacae_complex	208224	Enterobacter_kobei	547	Enterobacter	543	Enterobacteriaceae	91347	Enterobacterales	1236	Gammaproteobacteria	1224	Proteobacteria	2	Bacteria	-33.8548	151.216	Australia,Sydney	51.5752	CP042581.1			0
F5_2	NZ_CP042581.1	0.0264788	0	402/1000	Enterobacter_kobei_strain_C16_plasmid_pC16_003,_complete_sequence	2019-10-13	circular	complete	208224	plasmid	44630	RefSeq	4837921	Complete_Genome	2019/10/09_00:00	2019/10/09_00:00	TRUE	12289356	SAMN12289356	Australia:_Sydney		clinical_sample	Homo_sapiens	Whole_organism	Enterobacter_kobei	species	cellular_organisms;_Bacteria;_Proteobacteria;_Gammaproteobacteria;_Enterobacterales;_Enterobacteriaceae;_Enterobacter;_Enterobacter_cloacae_complex	208224	Enterobacter_kobei	547	Enterobacter	543	Enterobacteriaceae	91347	Enterobacterales	1236	Gammaproteobacteria	1224	Proteobacteria	2	Bacteria	-33.8548	151.216	Australia,Sydney	51.5752	CP042581.1			0
F3_4	NZ_CP042533.1	0.0310744	0	352/1000	Klebsiella_aerogenes_strain_C9_plasmid_pC9_003,_complete_sequence	2019-10-13	circular	complete	548	plasmid	51987	RefSeq	4837981	Complete_Genome	2019/10/09_00:00	2019/10/09_00:00	TRUE	12289361	SAMN12289361	Australia:_Sydney		clinical_sample	Homo_sapiens	Whole_organism	Klebsiella_aerogenes	species	cellular_organisms;_Bacteria;_Proteobacteria;_Gammaproteobacteria;_Enterobacterales;_Enterobacteriaceae;_Klebsiella	548	Klebsiella_aerogenes	570	Klebsiella	543	Enterobacteriaceae	91347	Enterobacterales	1236	Gammaproteobacteria	1224	Proteobacteria	2	Bacteria	-33.8548	151.216	Australia,Sydney	51.5956	CP042533.1			0
F5_2	NZ_CP042533.1	0.0311746	0	351/1000	Klebsiella_aerogenes_strain_C9_plasmid_pC9_003,_complete_sequence	2019-10-13	circular	complete	548	plasmid	51987	RefSeq	4837981	Complete_Genome	2019/10/09_00:00	2019/10/09_00:00	TRUE	12289361	SAMN12289361	Australia:_Sydney		clinical_sample	Homo_sapiens	Whole_organism	Klebsiella_aerogenes	species	cellular_organisms;_Bacteria;_Proteobacteria;_Gammaproteobacteria;_Enterobacterales;_Enterobacteriaceae;_Klebsiella	548	Klebsiella_aerogenes	570	Klebsiella	543	Enterobacteriaceae	91347	Enterobacterales	1236	Gammaproteobacteria	1224	Proteobacteria	2	Bacteria	-33.8548	151.216	Australia,Sydney	51.5956	CP042533.1			0
F2_2	NZ_CP032794.1	0.0981375	0	68/1000	Escherichia_coli_strain_NZRM3614_plasmid_pNZRM3614,_complete_sequence	2019-10-13	circular	complete	562	plasmid	92653	RefSeq	4837451	Complete_Genome	2019/10/09_00:00	2019/10/09_00:00	TRUE	10177967	SAMN10177967	Austria	Not_collected	Missing	missing		Escherichia_coli	species	cellular_organisms;_Bacteria;_Proteobacteria;_Gammaproteobacteria;_Enterobacterales;_Enterobacteriaceae;_Escherichia	562	Escherichia_coli	561	Escherichia	543	Enterobacteriaceae	91347	Enterobacterales	1236	Gammaproteobacteria	1224	Proteobacteria	2	Bacteria	47.2	13.2	Austria	47.7178	CP032794.1			0
F1_3	NZ_CP024241.1	0.0677629	0	137/1000	Escherichia_coli_O114:H49_strain_90-9280_plasmid_unnamed1	2017-11-05	linear		2048775	plasmid	104674	RefSeq	1423891	Complete_Genome	2017/11/02_00:00	2017/11/02_00:00	TRUE	7656205	SAMN07656205	Bangladesh	missing	missing	missing		Escherichia_coli_O114:H49	serotype	cellular_organisms;_Bacteria;_Proteobacteria;_Gammaproteobacteria;_Enterobacterales;_Enterobacteriaceae;_Escherichia;_Escherichia_coli	562	Escherichia_coli	561	Escherichia	543	Enterobacteriaceae	91347	Enterobacterales	1236	Gammaproteobacteria	1224	Proteobacteria	2	Bacteria	24.4769	90.2932	Bangladesh	47.5553	CP024241.1			0
F1_1	NZ_CP024242.1	0.0709514	0	127/1000	Escherichia_coli_O114:H49_strain_90-9280_plasmid_unnamed2,_complete_sequence	2017-11-05	circular	complete	2048775	plasmid	74644	RefSeq	1423891	Complete_Genome	2017/11/02_00:00	2017/11/02_00:00	TRUE	7656205	SAMN07656205	Bangladesh	missing	missing	missing		Escherichia_coli_O114:H49	serotype	cellular_organisms;_Bacteria;_Proteobacteria;_Gammaproteobacteria;_Enterobacterales;_Enterobacteriaceae;_Escherichia;_Escherichia_coli	562	Escherichia_coli	561	Escherichia	543	Enterobacteriaceae	91347	Enterobacterales	1236	Gammaproteobacteria	1224	Proteobacteria	2	Bacteria	24.4769	90.2932	Bangladesh	52.9245	CP024242.1			0
F2_2	NZ_CP024242.1	0.0848014	0	92/1000	Escherichia_coli_O114:H49_strain_90-9280_plasmid_unnamed2,_complete_sequence	2017-11-05	circular	complete	2048775	plasmid	74644	RefSeq	1423891	Complete_Genome	2017/11/02_00:00	2017/11/02_00:00	TRUE	7656205	SAMN07656205	Bangladesh	missing	missing	missing		Escherichia_coli_O114:H49	serotype	cellular_organisms;_Bacteria;_Proteobacteria;_Gammaproteobacteria;_Enterobacterales;_Enterobacteriaceae;_Escherichia;_Escherichia_coli	562	Escherichia_coli	561	Escherichia	543	Enterobacteriaceae	91347	Enterobacterales	1236	Gammaproteobacteria	1224	Proteobacteria	2	Bacteria	24.4769	90.2932	Bangladesh	52.9245	CP024242.1			0
F4_1	NZ_CP024242.1	0.0709514	0	127/1000	Escherichia_coli_O114:H49_strain_90-9280_plasmid_unnamed2,_complete_sequence	2017-11-05	circular	complete	2048775	plasmid	74644	RefSeq	1423891	Complete_Genome	2017/11/02_00:00	2017/11/02_00:00	TRUE	7656205	SAMN07656205	Bangladesh	missing	missing	missing		Escherichia_coli_O114:H49	serotype	cellular_organisms;_Bacteria;_Proteobacteria;_Gammaproteobacteria;_Enterobacterales;_Enterobacteriaceae;_Escherichia;_Escherichia_coli	562	Escherichia_coli	561	Escherichia	543	Enterobacteriaceae	91347	Enterobacterales	1236	Gammaproteobacteria	1224	Proteobacteria	2	Bacteria	24.4769	90.2932	Bangladesh	52.9245	CP024242.1			0
F5_1	NZ_CP024242.1	0.0726524	0	122/1000	Escherichia_coli_O114:H49_strain_90-9280_plasmid_unnamed2,_complete_sequence	2017-11-05	circular	complete	2048775	plasmid	74644	RefSeq	1423891	Complete_Genome	2017/11/02_00:00	2017/11/02_00:00	TRUE	7656205	SAMN07656205	Bangladesh	missing	missing	missing		Escherichia_coli_O114:H49	serotype	cellular_organisms;_Bacteria;_Proteobacteria;_Gammaproteobacteria;_Enterobacterales;_Enterobacteriaceae;_Escherichia;_Escherichia_coli	562	Escherichia_coli	561	Escherichia	543	Enterobacteriaceae	91347	Enterobacterales	1236	Gammaproteobacteria	1224	Proteobacteria	2	Bacteria	24.4769	90.2932	Bangladesh	52.9245	CP024242.1			0
F9_1	NZ_CP024242.1	0.0712856	0	126/1000	Escherichia_coli_O114:H49_strain_90-9280_plasmid_unnamed2,_complete_sequence	2017-11-05	circular	complete	2048775	plasmid	74644	RefSeq	1423891	Complete_Genome	2017/11/02_00:00	2017/11/02_00:00	TRUE	7656205	SAMN07656205	Bangladesh	missing	missing	missing		Escherichia_coli_O114:H49	serotype	cellular_organisms;_Bacteria;_Proteobacteria;_Gammaproteobacteria;_Enterobacterales;_Enterobacteriaceae;_Escherichia;_Escherichia_coli	562	Escherichia_coli	561	Escherichia	543	Enterobacteriaceae	91347	Enterobacterales	1236	Gammaproteobacteria	1224	Proteobacteria	2	Bacteria	24.4769	90.2932	Bangladesh	52.9245	CP024242.1			0
F1_1	NZ_CP024238.1	0.0786628	0	106/1000	Escherichia_coli_O15:H11_strain_90-9272_plasmid_unnamed	2017-11-05	linear		2048777	plasmid	274465	RefSeq	1423871	Complete_Genome	2017/11/02_00:00	2017/11/02_00:00	TRUE	7656203	SAMN07656203	Bangladesh	missing	missing	missing		Escherichia_coli_O15:H11	strain	cellular_organisms;_Bacteria;_Proteobacteria;_Gammaproteobacteria;_Enterobacterales;_Enterobacteriaceae;_Escherichia;_Escherichia_coli	562	Escherichia_coli	561	Escherichia	543	Enterobacteriaceae	91347	Enterobacterales	1236	Gammaproteobacteria	1224	Proteobacteria	2	Bacteria	24.4769	90.2932	Bangladesh	49.9674	CP024238.1			0
F1_3	NZ_CP024238.1	0.0848014	0	92/1000	Escherichia_coli_O15:H11_strain_90-9272_plasmid_unnamed	2017-11-05	linear		2048777	plasmid	274465	RefSeq	1423871	Complete_Genome	2017/11/02_00:00	2017/11/02_00:00	TRUE	7656203	SAMN07656203	Bangladesh	missing	missing	missing		Escherichia_coli_O15:H11	strain	cellular_organisms;_Bacteria;_Proteobacteria;_Gammaproteobacteria;_Enterobacterales;_Enterobacteriaceae;_Escherichia;_Escherichia_coli	562	Escherichia_coli	561	Escherichia	543	Enterobacteriaceae	91347	Enterobacterales	1236	Gammaproteobacteria	1224	Proteobacteria	2	Bacteria	24.4769	90.2932	Bangladesh	49.9674	CP024238.1			0
F2_2	NZ_CP024238.1	0.0909306	0	80/1000	Escherichia_coli_O15:H11_strain_90-9272_plasmid_unnamed	2017-11-05	linear		2048777	plasmid	274465	RefSeq	1423871	Complete_Genome	2017/11/02_00:00	2017/11/02_00:00	TRUE	7656203	SAMN07656203	Bangladesh	missing	missing	missing		Escherichia_coli_O15:H11	strain	cellular_organisms;_Bacteria;_Proteobacteria;_Gammaproteobacteria;_Enterobacterales;_Enterobacteriaceae;_Escherichia;_Escherichia_coli	562	Escherichia_coli	561	Escherichia	543	Enterobacteriaceae	91347	Enterobacterales	1236	Gammaproteobacteria	1224	Proteobacteria	2	Bacteria	24.4769	90.2932	Bangladesh	49.9674	CP024238.1			0
F4_1	NZ_CP024238.1	0.0778587	0	108/1000	Escherichia_coli_O15:H11_strain_90-9272_plasmid_unnamed	2017-11-05	linear		2048777	plasmid	274465	RefSeq	1423871	Complete_Genome	2017/11/02_00:00	2017/11/02_00:00	TRUE	7656203	SAMN07656203	Bangladesh	missing	missing	missing		Escherichia_coli_O15:H11	strain	cellular_organisms;_Bacteria;_Proteobacteria;_Gammaproteobacteria;_Enterobacterales;_Enterobacteriaceae;_Escherichia;_Escherichia_coli	562	Escherichia_coli	561	Escherichia	543	Enterobacteriaceae	91347	Enterobacterales	1236	Gammaproteobacteria	1224	Proteobacteria	2	Bacteria	24.4769	90.2932	Bangladesh	49.9674	CP024238.1			0
F5_1	NZ_CP024238.1	0.0762985	0	112/1000	Escherichia_coli_O15:H11_strain_90-9272_plasmid_unnamed	2017-11-05	linear		2048777	plasmid	274465	RefSeq	1423871	Complete_Genome	2017/11/02_00:00	2017/11/02_00:00	TRUE	7656203	SAMN07656203	Bangladesh	missing	missing	missing		Escherichia_coli_O15:H11	strain	cellular_organisms;_Bacteria;_Proteobacteria;_Gammaproteobacteria;_Enterobacterales;_Enterobacteriaceae;_Escherichia;_Escherichia_coli	562	Escherichia_coli	561	Escherichia	543	Enterobacteriaceae	91347	Enterobacterales	1236	Gammaproteobacteria	1224	Proteobacteria	2	Bacteria	24.4769	90.2932	Bangladesh	49.9674	CP024238.1			0
F9_1	NZ_CP024238.1	0.0778587	0	108/1000	Escherichia_coli_O15:H11_strain_90-9272_plasmid_unnamed	2017-11-05	linear		2048777	plasmid	274465	RefSeq	1423871	Complete_Genome	2017/11/02_00:00	2017/11/02_00:00	TRUE	7656203	SAMN07656203	Bangladesh	missing	missing	missing		Escherichia_coli_O15:H11	strain	cellular_organisms;_Bacteria;_Proteobacteria;_Gammaproteobacteria;_Enterobacterales;_Enterobacteriaceae;_Escherichia;_Escherichia_coli	562	Escherichia_coli	561	Escherichia	543	Enterobacteriaceae	91347	Enterobacterales	1236	Gammaproteobacteria	1224	Proteobacteria	2	Bacteria	24.4769	90.2932	Bangladesh	49.9674	CP024238.1			0
F1_1	NZ_CP025850.1	0.0799006	0	103/1000	Escherichia_coli_strain_600468_plasmid_p600468_158,_complete_sequence	2019-02-09	circular	complete	562	plasmid	158237	RefSeq	2173551	Complete_Genome	2018/12/19_00:00	2018/12/19_00:00	TRUE	8161317	SAMN08161317	Bangladesh	23.6850_N_90.3563_E	stool	Homo_sapiens		Escherichia_coli	species	cellular_organisms;_Bacteria;_Proteobacteria;_Gammaproteobacteria;_Enterobacterales;_Enterobacteriaceae;_Escherichia	562	Escherichia_coli	561	Escherichia	543	Enterobacteriaceae	91347	Enterobacterales	1236	Gammaproteobacteria	1224	Proteobacteria	2	Bacteria	23.685	90.3563		48.7402	CP025850.1			0
F2_2	NZ_CP025850.1	0.0852783	0	91/1000	Escherichia_coli_strain_600468_plasmid_p600468_158,_complete_sequence	2019-02-09	circular	complete	562	plasmid	158237	RefSeq	2173551	Complete_Genome	2018/12/19_00:00	2018/12/19_00:00	TRUE	8161317	SAMN08161317	Bangladesh	23.6850_N_90.3563_E	stool	Homo_sapiens		Escherichia_coli	species	cellular_organisms;_Bacteria;_Proteobacteria;_Gammaproteobacteria;_Enterobacterales;_Enterobacteriaceae;_Escherichia	562	Escherichia_coli	561	Escherichia	543	Enterobacteriaceae	91347	Enterobacterales	1236	Gammaproteobacteria	1224	Proteobacteria	2	Bacteria	23.685	90.3563		48.7402	CP025850.1			0
F4_1	NZ_CP025850.1	0.0799006	0	103/1000	Escherichia_coli_strain_600468_plasmid_p600468_158,_complete_sequence	2019-02-09	circular	complete	562	plasmid	158237	RefSeq	2173551	Complete_Genome	2018/12/19_00:00	2018/12/19_00:00	TRUE	8161317	SAMN08161317	Bangladesh	23.6850_N_90.3563_E	stool	Homo_sapiens		Escherichia_coli	species	cellular_organisms;_Bacteria;_Proteobacteria;_Gammaproteobacteria;_Enterobacterales;_Enterobacteriaceae;_Escherichia	562	Escherichia_coli	561	Escherichia	543	Enterobacteriaceae	91347	Enterobacterales	1236	Gammaproteobacteria	1224	Proteobacteria	2	Bacteria	23.685	90.3563		48.7402	CP025850.1			0
F5_1	NZ_CP025850.1	0.0807479	0	101/1000	Escherichia_coli_strain_600468_plasmid_p600468_158,_complete_sequence	2019-02-09	circular	complete	562	plasmid	158237	RefSeq	2173551	Complete_Genome	2018/12/19_00:00	2018/12/19_00:00	TRUE	8161317	SAMN08161317	Bangladesh	23.6850_N_90.3563_E	stool	Homo_sapiens		Escherichia_coli	species	cellular_organisms;_Bacteria;_Proteobacteria;_Gammaproteobacteria;_Enterobacterales;_Enterobacteriaceae;_Escherichia	562	Escherichia_coli	561	Escherichia	543	Enterobacteriaceae	91347	Enterobacterales	1236	Gammaproteobacteria	1224	Proteobacteria	2	Bacteria	23.685	90.3563		48.7402	CP025850.1			0
F9_1	NZ_CP025850.1	0.0799006	0	103/1000	Escherichia_coli_strain_600468_plasmid_p600468_158,_complete_sequence	2019-02-09	circular	complete	562	plasmid	158237	RefSeq	2173551	Complete_Genome	2018/12/19_00:00	2018/12/19_00:00	TRUE	8161317	SAMN08161317	Bangladesh	23.6850_N_90.3563_E	stool	Homo_sapiens		Escherichia_coli	species	cellular_organisms;_Bacteria;_Proteobacteria;_Gammaproteobacteria;_Enterobacterales;_Enterobacteriaceae;_Escherichia	562	Escherichia_coli	561	Escherichia	543	Enterobacteriaceae	91347	Enterobacterales	1236	Gammaproteobacteria	1224	Proteobacteria	2	Bacteria	23.685	90.3563		48.7402	CP025850.1			0
F3_4	NZ_CP049607.1	0.0790711	0	105/1000	Shigella_boydii_strain_600080_plasmid_p600080_68,_complete_sequence	2020-07-09	circular	complete	621	plasmid	68674	RefSeq	7332391	Complete_Genome	2020/07/08_00:00	2020/07/08_00:00	TRUE	14145978	SAMN14145978	Bangladesh	23.6850_N_90.3563_E	stool	Homo_sapiens		Shigella_boydii	species	cellular_organisms;_Bacteria;_Proteobacteria;_Gammaproteobacteria;_Enterobacterales;_Enterobacteriaceae;_Shigella	621	Shigella_boydii	620	Shigella	543	Enterobacteriaceae	91347	Enterobacterales	1236	Gammaproteobacteria	1224	Proteobacteria	2	Bacteria	23.685	90.3563		52.7186	CP049607.1			0
F5_2	NZ_CP049607.1	0.0782587	0	107/1000	Shigella_boydii_strain_600080_plasmid_p600080_68,_complete_sequence	2020-07-09	circular	complete	621	plasmid	68674	RefSeq	7332391	Complete_Genome	2020/07/08_00:00	2020/07/08_00:00	TRUE	14145978	SAMN14145978	Bangladesh	23.6850_N_90.3563_E	stool	Homo_sapiens		Shigella_boydii	species	cellular_organisms;_Bacteria;_Proteobacteria;_Gammaproteobacteria;_Enterobacterales;_Enterobacteriaceae;_Shigella	621	Shigella_boydii	620	Shigella	543	Enterobacteriaceae	91347	Enterobacterales	1236	Gammaproteobacteria	1224	Proteobacteria	2	Bacteria	23.685	90.3563		52.7186	CP049607.1			0
F1_3	NZ_CP023350.1	0.0583726	0	172/1000	Escherichia_coli_strain_ETEC-2264_plasmid_unnamed1,_complete_sequence	2017-09-16	circular	complete	562	plasmid	112045	RefSeq	1197591	Complete_Genome	2017/09/14_00:00	2017/09/14_00:00	TRUE	7503733	SAMN07503733	Bangladesh:_Dhaka	23.80_N_90.37_E	Diarrheal_stool	Homo_sapiens		Escherichia_coli	species	cellular_organisms;_Bacteria;_Proteobacteria;_Gammaproteobacteria;_Enterobacterales;_Enterobacteriaceae;_Escherichia	562	Escherichia_coli	561	Escherichia	543	Enterobacteriaceae	91347	Enterobacterales	1236	Gammaproteobacteria	1224	Proteobacteria	2	Bacteria	23.8	90.37		48.0753	CP023350.1			0
F1_1	NZ_CP023351.1	0.0574401	0	176/1000	Escherichia_coli_strain_ETEC-2264_plasmid_unnamed2,_complete_sequence	2017-09-16	circular	complete	562	plasmid	77345	RefSeq	1197591	Complete_Genome	2017/09/14_00:00	2017/09/14_00:00	TRUE	7503733	SAMN07503733	Bangladesh:_Dhaka	23.80_N_90.37_E	Diarrheal_stool	Homo_sapiens		Escherichia_coli	species	cellular_organisms;_Bacteria;_Proteobacteria;_Gammaproteobacteria;_Enterobacterales;_Enterobacteriaceae;_Escherichia	562	Escherichia_coli	561	Escherichia	543	Enterobacteriaceae	91347	Enterobacterales	1236	Gammaproteobacteria	1224	Proteobacteria	2	Bacteria	23.8	90.37		51.8637	CP023351.1			0
F2_2	NZ_CP023351.1	0.0723061	0	123/1000	Escherichia_coli_strain_ETEC-2264_plasmid_unnamed2,_complete_sequence	2017-09-16	circular	complete	562	plasmid	77345	RefSeq	1197591	Complete_Genome	2017/09/14_00:00	2017/09/14_00:00	TRUE	7503733	SAMN07503733	Bangladesh:_Dhaka	23.80_N_90.37_E	Diarrheal_stool	Homo_sapiens		Escherichia_coli	species	cellular_organisms;_Bacteria;_Proteobacteria;_Gammaproteobacteria;_Enterobacterales;_Enterobacteriaceae;_Escherichia	562	Escherichia_coli	561	Escherichia	543	Enterobacteriaceae	91347	Enterobacterales	1236	Gammaproteobacteria	1224	Proteobacteria	2	Bacteria	23.8	90.37		51.8637	CP023351.1			0
F4_1	NZ_CP023351.1	0.0565317	0	180/1000	Escherichia_coli_strain_ETEC-2264_plasmid_unnamed2,_complete_sequence	2017-09-16	circular	complete	562	plasmid	77345	RefSeq	1197591	Complete_Genome	2017/09/14_00:00	2017/09/14_00:00	TRUE	7503733	SAMN07503733	Bangladesh:_Dhaka	23.80_N_90.37_E	Diarrheal_stool	Homo_sapiens		Escherichia_coli	species	cellular_organisms;_Bacteria;_Proteobacteria;_Gammaproteobacteria;_Enterobacterales;_Enterobacteriaceae;_Escherichia	562	Escherichia_coli	561	Escherichia	543	Enterobacteriaceae	91347	Enterobacterales	1236	Gammaproteobacteria	1224	Proteobacteria	2	Bacteria	23.8	90.37		51.8637	CP023351.1			0
F5_1	NZ_CP023351.1	0.0581372	0	173/1000	Escherichia_coli_strain_ETEC-2264_plasmid_unnamed2,_complete_sequence	2017-09-16	circular	complete	562	plasmid	77345	RefSeq	1197591	Complete_Genome	2017/09/14_00:00	2017/09/14_00:00	TRUE	7503733	SAMN07503733	Bangladesh:_Dhaka	23.80_N_90.37_E	Diarrheal_stool	Homo_sapiens		Escherichia_coli	species	cellular_organisms;_Bacteria;_Proteobacteria;_Gammaproteobacteria;_Enterobacterales;_Enterobacteriaceae;_Escherichia	562	Escherichia_coli	561	Escherichia	543	Enterobacteriaceae	91347	Enterobacterales	1236	Gammaproteobacteria	1224	Proteobacteria	2	Bacteria	23.8	90.37		51.8637	CP023351.1			0
F9_1	NZ_CP023351.1	0.0565317	0	180/1000	Escherichia_coli_strain_ETEC-2264_plasmid_unnamed2,_complete_sequence	2017-09-16	circular	complete	562	plasmid	77345	RefSeq	1197591	Complete_Genome	2017/09/14_00:00	2017/09/14_00:00	TRUE	7503733	SAMN07503733	Bangladesh:_Dhaka	23.80_N_90.37_E	Diarrheal_stool	Homo_sapiens		Escherichia_coli	species	cellular_organisms;_Bacteria;_Proteobacteria;_Gammaproteobacteria;_Enterobacterales;_Enterobacteriaceae;_Escherichia	562	Escherichia_coli	561	Escherichia	543	Enterobacteriaceae	91347	Enterobacterales	1236	Gammaproteobacteria	1224	Proteobacteria	2	Bacteria	23.8	90.37		51.8637	CP023351.1			0
F1_1	NZ_CP006263.1	0.0862491	0	89/1000	Escherichia_coli_O145:H28_str._RM13516_plasmid_pO145-13516,_complete_sequence	2015-01-21	circular	complete	1248915	plasmid	98066	RefSeq	92711	Complete_Genome	2014/01/14_00:00	2014/01/14_00:00	TRUE	2641384	SAMN02641384	Belgium	missing		Homo_sapiens		Escherichia_coli_O145:H28_str._RM13516	strain	cellular_organisms;_Bacteria;_Proteobacteria;_Gammaproteobacteria;_Enterobacterales;_Enterobacteriaceae;_Escherichia;_Escherichia_coli;_Escherichia_coli_O145:H28	562	Escherichia_coli	561	Escherichia	543	Enterobacteriaceae	91347	Enterobacterales	1236	Gammaproteobacteria	1224	Proteobacteria	2	Bacteria	50.6403	4.66671	Belgium	49.6798	CP006263.1			0
F2_2	NZ_CP006263.1	0.0852783	0	91/1000	Escherichia_coli_O145:H28_str._RM13516_plasmid_pO145-13516,_complete_sequence	2015-01-21	circular	complete	1248915	plasmid	98066	RefSeq	92711	Complete_Genome	2014/01/14_00:00	2014/01/14_00:00	TRUE	2641384	SAMN02641384	Belgium	missing		Homo_sapiens		Escherichia_coli_O145:H28_str._RM13516	strain	cellular_organisms;_Bacteria;_Proteobacteria;_Gammaproteobacteria;_Enterobacterales;_Enterobacteriaceae;_Escherichia;_Escherichia_coli;_Escherichia_coli_O145:H28	562	Escherichia_coli	561	Escherichia	543	Enterobacteriaceae	91347	Enterobacterales	1236	Gammaproteobacteria	1224	Proteobacteria	2	Bacteria	50.6403	4.66671	Belgium	49.6798	CP006263.1			0
F4_1	NZ_CP006263.1	0.0862491	0	89/1000	Escherichia_coli_O145:H28_str._RM13516_plasmid_pO145-13516,_complete_sequence	2015-01-21	circular	complete	1248915	plasmid	98066	RefSeq	92711	Complete_Genome	2014/01/14_00:00	2014/01/14_00:00	TRUE	2641384	SAMN02641384	Belgium	missing		Homo_sapiens		Escherichia_coli_O145:H28_str._RM13516	strain	cellular_organisms;_Bacteria;_Proteobacteria;_Gammaproteobacteria;_Enterobacterales;_Enterobacteriaceae;_Escherichia;_Escherichia_coli;_Escherichia_coli_O145:H28	562	Escherichia_coli	561	Escherichia	543	Enterobacteriaceae	91347	Enterobacterales	1236	Gammaproteobacteria	1224	Proteobacteria	2	Bacteria	50.6403	4.66671	Belgium	49.6798	CP006263.1			0
F5_1	NZ_CP006263.1	0.0882637	0	85/1000	Escherichia_coli_O145:H28_str._RM13516_plasmid_pO145-13516,_complete_sequence	2015-01-21	circular	complete	1248915	plasmid	98066	RefSeq	92711	Complete_Genome	2014/01/14_00:00	2014/01/14_00:00	TRUE	2641384	SAMN02641384	Belgium	missing		Homo_sapiens		Escherichia_coli_O145:H28_str._RM13516	strain	cellular_organisms;_Bacteria;_Proteobacteria;_Gammaproteobacteria;_Enterobacterales;_Enterobacteriaceae;_Escherichia;_Escherichia_coli;_Escherichia_coli_O145:H28	562	Escherichia_coli	561	Escherichia	543	Enterobacteriaceae	91347	Enterobacterales	1236	Gammaproteobacteria	1224	Proteobacteria	2	Bacteria	50.6403	4.66671	Belgium	49.6798	CP006263.1			0
F9_1	NZ_CP006263.1	0.0862491	0	89/1000	Escherichia_coli_O145:H28_str._RM13516_plasmid_pO145-13516,_complete_sequence	2015-01-21	circular	complete	1248915	plasmid	98066	RefSeq	92711	Complete_Genome	2014/01/14_00:00	2014/01/14_00:00	TRUE	2641384	SAMN02641384	Belgium	missing		Homo_sapiens		Escherichia_coli_O145:H28_str._RM13516	strain	cellular_organisms;_Bacteria;_Proteobacteria;_Gammaproteobacteria;_Enterobacterales;_Enterobacteriaceae;_Escherichia;_Escherichia_coli;_Escherichia_coli_O145:H28	562	Escherichia_coli	561	Escherichia	543	Enterobacteriaceae	91347	Enterobacterales	1236	Gammaproteobacteria	1224	Proteobacteria	2	Bacteria	50.6403	4.66671	Belgium	49.6798	CP006263.1			0
F1_1	CP048866.1	0.0762985	0	112/1000	Escherichia_coli_strain_US03_plasmid_pUS03_1,_complete_sequence	2020-08-10	circular	complete	562	plasmid	137220	INSDC	7845971	Complete_Genome	2020/08/10_00:00	2020/08/10_00:00	TRUE	13423049	SAMN13423049	Belgium:_Antwerp	51.16_N_4.41_E	blood	Homo_sapiens		Escherichia_coli	species	cellular_organisms;_Bacteria;_Proteobacteria;_Gammaproteobacteria;_Enterobacterales;_Enterobacteriaceae;_Escherichia	562	Escherichia_coli	561	Escherichia	543	Enterobacteriaceae	91347	Enterobacterales	1236	Gammaproteobacteria	1224	Proteobacteria	2	Bacteria	51.16	4.41		51.8416				0
F2_2	CP048866.1	0.0824989	0	97/1000	Escherichia_coli_strain_US03_plasmid_pUS03_1,_complete_sequence	2020-08-10	circular	complete	562	plasmid	137220	INSDC	7845971	Complete_Genome	2020/08/10_00:00	2020/08/10_00:00	TRUE	13423049	SAMN13423049	Belgium:_Antwerp	51.16_N_4.41_E	blood	Homo_sapiens		Escherichia_coli	species	cellular_organisms;_Bacteria;_Proteobacteria;_Gammaproteobacteria;_Enterobacterales;_Enterobacteriaceae;_Escherichia	562	Escherichia_coli	561	Escherichia	543	Enterobacteriaceae	91347	Enterobacterales	1236	Gammaproteobacteria	1224	Proteobacteria	2	Bacteria	51.16	4.41		51.8416				0
F4_1	CP048866.1	0.0755413	0	114/1000	Escherichia_coli_strain_US03_plasmid_pUS03_1,_complete_sequence	2020-08-10	circular	complete	562	plasmid	137220	INSDC	7845971	Complete_Genome	2020/08/10_00:00	2020/08/10_00:00	TRUE	13423049	SAMN13423049	Belgium:_Antwerp	51.16_N_4.41_E	blood	Homo_sapiens		Escherichia_coli	species	cellular_organisms;_Bacteria;_Proteobacteria;_Gammaproteobacteria;_Enterobacterales;_Enterobacteriaceae;_Escherichia	562	Escherichia_coli	561	Escherichia	543	Enterobacteriaceae	91347	Enterobacterales	1236	Gammaproteobacteria	1224	Proteobacteria	2	Bacteria	51.16	4.41		51.8416				0
F5_1	CP048866.1	0.0610707	0	161/1000	Escherichia_coli_strain_US03_plasmid_pUS03_1,_complete_sequence	2020-08-10	circular	complete	562	plasmid	137220	INSDC	7845971	Complete_Genome	2020/08/10_00:00	2020/08/10_00:00	TRUE	13423049	SAMN13423049	Belgium:_Antwerp	51.16_N_4.41_E	blood	Homo_sapiens		Escherichia_coli	species	cellular_organisms;_Bacteria;_Proteobacteria;_Gammaproteobacteria;_Enterobacterales;_Enterobacteriaceae;_Escherichia	562	Escherichia_coli	561	Escherichia	543	Enterobacteriaceae	91347	Enterobacterales	1236	Gammaproteobacteria	1224	Proteobacteria	2	Bacteria	51.16	4.41		51.8416				0
F9_1	CP048866.1	0.0755413	0	114/1000	Escherichia_coli_strain_US03_plasmid_pUS03_1,_complete_sequence	2020-08-10	circular	complete	562	plasmid	137220	INSDC	7845971	Complete_Genome	2020/08/10_00:00	2020/08/10_00:00	TRUE	13423049	SAMN13423049	Belgium:_Antwerp	51.16_N_4.41_E	blood	Homo_sapiens		Escherichia_coli	species	cellular_organisms;_Bacteria;_Proteobacteria;_Gammaproteobacteria;_Enterobacterales;_Enterobacteriaceae;_Escherichia	562	Escherichia_coli	561	Escherichia	543	Enterobacteriaceae	91347	Enterobacterales	1236	Gammaproteobacteria	1224	Proteobacteria	2	Bacteria	51.16	4.41		51.8416				0
F1_18	CP048864.1	0.0572108	0	177/1000	Escherichia_coli_strain_US12_plasmid_pUS12_1,_complete_sequence	2020-08-10	circular	complete	562	plasmid	4593	INSDC	7845961	Complete_Genome	2020/08/10_00:00	2020/08/10_00:00	TRUE	13423058	SAMN13423058	Belgium:_Antwerp	51.16_N_4.41_E	blood	Homo_sapiens		Escherichia_coli	species	cellular_organisms;_Bacteria;_Proteobacteria;_Gammaproteobacteria;_Enterobacterales;_Enterobacteriaceae;_Escherichia	562	Escherichia_coli	561	Escherichia	543	Enterobacteriaceae	91347	Enterobacterales	1236	Gammaproteobacteria	1224	Proteobacteria	2	Bacteria	51.16	4.41		50.4681				0
F4_7	CP048864.1	0.0949813	0	73/1000	Escherichia_coli_strain_US12_plasmid_pUS12_1,_complete_sequence	2020-08-10	circular	complete	562	plasmid	4593	INSDC	7845961	Complete_Genome	2020/08/10_00:00	2020/08/10_00:00	TRUE	13423058	SAMN13423058	Belgium:_Antwerp	51.16_N_4.41_E	blood	Homo_sapiens		Escherichia_coli	species	cellular_organisms;_Bacteria;_Proteobacteria;_Gammaproteobacteria;_Enterobacterales;_Enterobacteriaceae;_Escherichia	562	Escherichia_coli	561	Escherichia	543	Enterobacteriaceae	91347	Enterobacterales	1236	Gammaproteobacteria	1224	Proteobacteria	2	Bacteria	51.16	4.41		50.4681				0
F9_5	CP048864.1	0.0987984	0	67/1000	Escherichia_coli_strain_US12_plasmid_pUS12_1,_complete_sequence	2020-08-10	circular	complete	562	plasmid	4593	INSDC	7845961	Complete_Genome	2020/08/10_00:00	2020/08/10_00:00	TRUE	13423058	SAMN13423058	Belgium:_Antwerp	51.16_N_4.41_E	blood	Homo_sapiens		Escherichia_coli	species	cellular_organisms;_Bacteria;_Proteobacteria;_Gammaproteobacteria;_Enterobacterales;_Enterobacteriaceae;_Escherichia	562	Escherichia_coli	561	Escherichia	543	Enterobacteriaceae	91347	Enterobacterales	1236	Gammaproteobacteria	1224	Proteobacteria	2	Bacteria	51.16	4.41		50.4681				0
F1_1	CP048861.1	0.0790711	0	105/1000	Escherichia_coli_strain_US29_plasmid_pUS29_1,_complete_sequence	2020-08-10	circular	complete	562	plasmid	124387	INSDC	7845951	Complete_Genome	2020/08/10_00:00	2020/08/10_00:00	TRUE	13423073	SAMN13423073	Belgium:_Antwerp	51.16_N_4.41_E	blood	Homo_sapiens		Escherichia_coli	species	cellular_organisms;_Bacteria;_Proteobacteria;_Gammaproteobacteria;_Enterobacterales;_Enterobacteriaceae;_Escherichia	562	Escherichia_coli	561	Escherichia	543	Enterobacteriaceae	91347	Enterobacterales	1236	Gammaproteobacteria	1224	Proteobacteria	2	Bacteria	51.16	4.41		51.839				0
F4_1	CP048861.1	0.0786628	0	106/1000	Escherichia_coli_strain_US29_plasmid_pUS29_1,_complete_sequence	2020-08-10	circular	complete	562	plasmid	124387	INSDC	7845951	Complete_Genome	2020/08/10_00:00	2020/08/10_00:00	TRUE	13423073	SAMN13423073	Belgium:_Antwerp	51.16_N_4.41_E	blood	Homo_sapiens		Escherichia_coli	species	cellular_organisms;_Bacteria;_Proteobacteria;_Gammaproteobacteria;_Enterobacterales;_Enterobacteriaceae;_Escherichia	562	Escherichia_coli	561	Escherichia	543	Enterobacteriaceae	91347	Enterobacterales	1236	Gammaproteobacteria	1224	Proteobacteria	2	Bacteria	51.16	4.41		51.839				0
F5_1	CP048861.1	0.0634394	0	152/1000	Escherichia_coli_strain_US29_plasmid_pUS29_1,_complete_sequence	2020-08-10	circular	complete	562	plasmid	124387	INSDC	7845951	Complete_Genome	2020/08/10_00:00	2020/08/10_00:00	TRUE	13423073	SAMN13423073	Belgium:_Antwerp	51.16_N_4.41_E	blood	Homo_sapiens		Escherichia_coli	species	cellular_organisms;_Bacteria;_Proteobacteria;_Gammaproteobacteria;_Enterobacterales;_Enterobacteriaceae;_Escherichia	562	Escherichia_coli	561	Escherichia	543	Enterobacteriaceae	91347	Enterobacterales	1236	Gammaproteobacteria	1224	Proteobacteria	2	Bacteria	51.16	4.41		51.839				0
F9_1	CP048861.1	0.0786628	0	106/1000	Escherichia_coli_strain_US29_plasmid_pUS29_1,_complete_sequence	2020-08-10	circular	complete	562	plasmid	124387	INSDC	7845951	Complete_Genome	2020/08/10_00:00	2020/08/10_00:00	TRUE	13423073	SAMN13423073	Belgium:_Antwerp	51.16_N_4.41_E	blood	Homo_sapiens		Escherichia_coli	species	cellular_organisms;_Bacteria;_Proteobacteria;_Gammaproteobacteria;_Enterobacterales;_Enterobacteriaceae;_Escherichia	562	Escherichia_coli	561	Escherichia	543	Enterobacteriaceae	91347	Enterobacterales	1236	Gammaproteobacteria	1224	Proteobacteria	2	Bacteria	51.16	4.41		51.839				0
F1_1	CP048858.1	0.0706202	0	128/1000	Escherichia_coli_strain_US31_plasmid_pUS31_1,_complete_sequence	2020-08-10	circular	complete	562	plasmid	113819	INSDC	7845941	Complete_Genome	2020/08/10_00:00	2020/08/10_00:00	TRUE	13423075	SAMN13423075	Belgium:_Antwerp	51.16_N_4.41_E	blood	Homo_sapiens		Escherichia_coli	species	cellular_organisms;_Bacteria;_Proteobacteria;_Gammaproteobacteria;_Enterobacterales;_Enterobacteriaceae;_Escherichia	562	Escherichia_coli	561	Escherichia	543	Enterobacteriaceae	91347	Enterobacterales	1236	Gammaproteobacteria	1224	Proteobacteria	2	Bacteria	51.16	4.41		51.0038				0
F2_2	CP048858.1	0.0723061	0	123/1000	Escherichia_coli_strain_US31_plasmid_pUS31_1,_complete_sequence	2020-08-10	circular	complete	562	plasmid	113819	INSDC	7845941	Complete_Genome	2020/08/10_00:00	2020/08/10_00:00	TRUE	13423075	SAMN13423075	Belgium:_Antwerp	51.16_N_4.41_E	blood	Homo_sapiens		Escherichia_coli	species	cellular_organisms;_Bacteria;_Proteobacteria;_Gammaproteobacteria;_Enterobacterales;_Enterobacteriaceae;_Escherichia	562	Escherichia_coli	561	Escherichia	543	Enterobacteriaceae	91347	Enterobacterales	1236	Gammaproteobacteria	1224	Proteobacteria	2	Bacteria	51.16	4.41		51.0038				0
F4_1	CP048858.1	0.0702918	0	129/1000	Escherichia_coli_strain_US31_plasmid_pUS31_1,_complete_sequence	2020-08-10	circular	complete	562	plasmid	113819	INSDC	7845941	Complete_Genome	2020/08/10_00:00	2020/08/10_00:00	TRUE	13423075	SAMN13423075	Belgium:_Antwerp	51.16_N_4.41_E	blood	Homo_sapiens		Escherichia_coli	species	cellular_organisms;_Bacteria;_Proteobacteria;_Gammaproteobacteria;_Enterobacterales;_Enterobacteriaceae;_Escherichia	562	Escherichia_coli	561	Escherichia	543	Enterobacteriaceae	91347	Enterobacterales	1236	Gammaproteobacteria	1224	Proteobacteria	2	Bacteria	51.16	4.41		51.0038				0
F5_1	CP048858.1	0.0702918	0	129/1000	Escherichia_coli_strain_US31_plasmid_pUS31_1,_complete_sequence	2020-08-10	circular	complete	562	plasmid	113819	INSDC	7845941	Complete_Genome	2020/08/10_00:00	2020/08/10_00:00	TRUE	13423075	SAMN13423075	Belgium:_Antwerp	51.16_N_4.41_E	blood	Homo_sapiens		Escherichia_coli	species	cellular_organisms;_Bacteria;_Proteobacteria;_Gammaproteobacteria;_Enterobacterales;_Enterobacteriaceae;_Escherichia	562	Escherichia_coli	561	Escherichia	543	Enterobacteriaceae	91347	Enterobacterales	1236	Gammaproteobacteria	1224	Proteobacteria	2	Bacteria	51.16	4.41		51.0038				0
F9_1	CP048858.1	0.0699663	0	130/1000	Escherichia_coli_strain_US31_plasmid_pUS31_1,_complete_sequence	2020-08-10	circular	complete	562	plasmid	113819	INSDC	7845941	Complete_Genome	2020/08/10_00:00	2020/08/10_00:00	TRUE	13423075	SAMN13423075	Belgium:_Antwerp	51.16_N_4.41_E	blood	Homo_sapiens		Escherichia_coli	species	cellular_organisms;_Bacteria;_Proteobacteria;_Gammaproteobacteria;_Enterobacterales;_Enterobacteriaceae;_Escherichia	562	Escherichia_coli	561	Escherichia	543	Enterobacteriaceae	91347	Enterobacterales	1236	Gammaproteobacteria	1224	Proteobacteria	2	Bacteria	51.16	4.41		51.0038				0
F1_17	CP048859.1	0.0794837	0	104/1000	Escherichia_coli_strain_US31_plasmid_pUS31_2,_complete_sequence	2020-08-10	circular	complete	562	plasmid	5219	INSDC	7845941	Complete_Genome	2020/08/10_00:00	2020/08/10_00:00	TRUE	13423075	SAMN13423075	Belgium:_Antwerp	51.16_N_4.41_E	blood	Homo_sapiens		Escherichia_coli	species	cellular_organisms;_Bacteria;_Proteobacteria;_Gammaproteobacteria;_Enterobacterales;_Enterobacteriaceae;_Escherichia	562	Escherichia_coli	561	Escherichia	543	Enterobacteriaceae	91347	Enterobacterales	1236	Gammaproteobacteria	1224	Proteobacteria	2	Bacteria	51.16	4.41		48.6492				0
F7_6	CP048859.1	0.0799006	0	103/1000	Escherichia_coli_strain_US31_plasmid_pUS31_2,_complete_sequence	2020-08-10	circular	complete	562	plasmid	5219	INSDC	7845941	Complete_Genome	2020/08/10_00:00	2020/08/10_00:00	TRUE	13423075	SAMN13423075	Belgium:_Antwerp	51.16_N_4.41_E	blood	Homo_sapiens		Escherichia_coli	species	cellular_organisms;_Bacteria;_Proteobacteria;_Gammaproteobacteria;_Enterobacterales;_Enterobacteriaceae;_Escherichia	562	Escherichia_coli	561	Escherichia	543	Enterobacteriaceae	91347	Enterobacterales	1236	Gammaproteobacteria	1224	Proteobacteria	2	Bacteria	51.16	4.41		48.6492				0
F1_1	NZ_AP014804.1	0.0671564	0	139/1000	Escherichia_coli_O119:H6_strain_EC404/03_plasmid_pEC404/03-1,_complete_sequence	2020-04-18	circular	complete	397448	plasmid	146197	RefSeq						4532846	SAMD00026258	Brazil	not_applicable				Escherichia_coli_O119:H6	serotype	cellular_organisms;_Bacteria;_Proteobacteria;_Gammaproteobacteria;_Enterobacterales;_Enterobacteriaceae;_Escherichia;_Escherichia_coli;_Escherichia_coli_O119	562	Escherichia_coli	561	Escherichia	543	Enterobacteriaceae	91347	Enterobacterales	1236	Gammaproteobacteria	1224	Proteobacteria	2	Bacteria	-10.3333	-53.2	Brazil	47.356	AP014804.1			0
F2_2	NZ_AP014804.1	0.0740698	0	118/1000	Escherichia_coli_O119:H6_strain_EC404/03_plasmid_pEC404/03-1,_complete_sequence	2020-04-18	circular	complete	397448	plasmid	146197	RefSeq						4532846	SAMD00026258	Brazil	not_applicable				Escherichia_coli_O119:H6	serotype	cellular_organisms;_Bacteria;_Proteobacteria;_Gammaproteobacteria;_Enterobacterales;_Enterobacteriaceae;_Escherichia;_Escherichia_coli;_Escherichia_coli_O119	562	Escherichia_coli	561	Escherichia	543	Enterobacteriaceae	91347	Enterobacterales	1236	Gammaproteobacteria	1224	Proteobacteria	2	Bacteria	-10.3333	-53.2	Brazil	47.356	AP014804.1			0
F4_1	NZ_AP014804.1	0.0662649	0	142/1000	Escherichia_coli_O119:H6_strain_EC404/03_plasmid_pEC404/03-1,_complete_sequence	2020-04-18	circular	complete	397448	plasmid	146197	RefSeq						4532846	SAMD00026258	Brazil	not_applicable				Escherichia_coli_O119:H6	serotype	cellular_organisms;_Bacteria;_Proteobacteria;_Gammaproteobacteria;_Enterobacterales;_Enterobacteriaceae;_Escherichia;_Escherichia_coli;_Escherichia_coli_O119	562	Escherichia_coli	561	Escherichia	543	Enterobacteriaceae	91347	Enterobacterales	1236	Gammaproteobacteria	1224	Proteobacteria	2	Bacteria	-10.3333	-53.2	Brazil	47.356	AP014804.1			0
F5_1	NZ_AP014804.1	0.0615839	0	159/1000	Escherichia_coli_O119:H6_strain_EC404/03_plasmid_pEC404/03-1,_complete_sequence	2020-04-18	circular	complete	397448	plasmid	146197	RefSeq						4532846	SAMD00026258	Brazil	not_applicable				Escherichia_coli_O119:H6	serotype	cellular_organisms;_Bacteria;_Proteobacteria;_Gammaproteobacteria;_Enterobacterales;_Enterobacteriaceae;_Escherichia;_Escherichia_coli;_Escherichia_coli_O119	562	Escherichia_coli	561	Escherichia	543	Enterobacteriaceae	91347	Enterobacterales	1236	Gammaproteobacteria	1224	Proteobacteria	2	Bacteria	-10.3333	-53.2	Brazil	47.356	AP014804.1			0
F9_1	NZ_AP014804.1	0.0659724	0	143/1000	Escherichia_coli_O119:H6_strain_EC404/03_plasmid_pEC404/03-1,_complete_sequence	2020-04-18	circular	complete	397448	plasmid	146197	RefSeq						4532846	SAMD00026258	Brazil	not_applicable				Escherichia_coli_O119:H6	serotype	cellular_organisms;_Bacteria;_Proteobacteria;_Gammaproteobacteria;_Enterobacterales;_Enterobacteriaceae;_Escherichia;_Escherichia_coli;_Escherichia_coli_O119	562	Escherichia_coli	561	Escherichia	543	Enterobacteriaceae	91347	Enterobacterales	1236	Gammaproteobacteria	1224	Proteobacteria	2	Bacteria	-10.3333	-53.2	Brazil	47.356	AP014804.1			0
F1_3	NZ_AP014805.1	0.0249208	0	421/1000	Escherichia_coli_O119:H6_strain_EC404/03_plasmid_pEC404/03-2,_complete_sequence	2020-04-18	circular	complete	397448	plasmid	83606	RefSeq						4532846	SAMD00026258	Brazil	not_applicable				Escherichia_coli_O119:H6	serotype	cellular_organisms;_Bacteria;_Proteobacteria;_Gammaproteobacteria;_Enterobacterales;_Enterobacteriaceae;_Escherichia;_Escherichia_coli;_Escherichia_coli_O119	562	Escherichia_coli	561	Escherichia	543	Enterobacteriaceae	91347	Enterobacterales	1236	Gammaproteobacteria	1224	Proteobacteria	2	Bacteria	-10.3333	-53.2	Brazil	49.0635	AP014805.1			0
F1_1	NZ_AP014806.1	0.0662649	0	142/1000	Escherichia_coli_O119:H6_strain_EC404/03_plasmid_pEC404/03-3,_complete_sequence	2020-04-18	circular	complete	397448	plasmid	46693	RefSeq						4532846	SAMD00026258	Brazil	not_applicable				Escherichia_coli_O119:H6	serotype	cellular_organisms;_Bacteria;_Proteobacteria;_Gammaproteobacteria;_Enterobacterales;_Enterobacteriaceae;_Escherichia;_Escherichia_coli;_Escherichia_coli_O119	562	Escherichia_coli	561	Escherichia	543	Enterobacteriaceae	91347	Enterobacterales	1236	Gammaproteobacteria	1224	Proteobacteria	2	Bacteria	-10.3333	-53.2	Brazil	51.9564	AP014806.1			0
F2_2	NZ_AP014806.1	0.0877506	0	86/1000	Escherichia_coli_O119:H6_strain_EC404/03_plasmid_pEC404/03-3,_complete_sequence	2020-04-18	circular	complete	397448	plasmid	46693	RefSeq						4532846	SAMD00026258	Brazil	not_applicable				Escherichia_coli_O119:H6	serotype	cellular_organisms;_Bacteria;_Proteobacteria;_Gammaproteobacteria;_Enterobacterales;_Enterobacteriaceae;_Escherichia;_Escherichia_coli;_Escherichia_coli_O119	562	Escherichia_coli	561	Escherichia	543	Enterobacteriaceae	91347	Enterobacterales	1236	Gammaproteobacteria	1224	Proteobacteria	2	Bacteria	-10.3333	-53.2	Brazil	51.9564	AP014806.1			0
F4_1	NZ_AP014806.1	0.0662649	0	142/1000	Escherichia_coli_O119:H6_strain_EC404/03_plasmid_pEC404/03-3,_complete_sequence	2020-04-18	circular	complete	397448	plasmid	46693	RefSeq						4532846	SAMD00026258	Brazil	not_applicable				Escherichia_coli_O119:H6	serotype	cellular_organisms;_Bacteria;_Proteobacteria;_Gammaproteobacteria;_Enterobacterales;_Enterobacteriaceae;_Escherichia;_Escherichia_coli;_Escherichia_coli_O119	562	Escherichia_coli	561	Escherichia	543	Enterobacteriaceae	91347	Enterobacterales	1236	Gammaproteobacteria	1224	Proteobacteria	2	Bacteria	-10.3333	-53.2	Brazil	51.9564	AP014806.1			0
F5_1	NZ_AP014806.1	0.0782587	0	107/1000	Escherichia_coli_O119:H6_strain_EC404/03_plasmid_pEC404/03-3,_complete_sequence	2020-04-18	circular	complete	397448	plasmid	46693	RefSeq						4532846	SAMD00026258	Brazil	not_applicable				Escherichia_coli_O119:H6	serotype	cellular_organisms;_Bacteria;_Proteobacteria;_Gammaproteobacteria;_Enterobacterales;_Enterobacteriaceae;_Escherichia;_Escherichia_coli;_Escherichia_coli_O119	562	Escherichia_coli	561	Escherichia	543	Enterobacteriaceae	91347	Enterobacterales	1236	Gammaproteobacteria	1224	Proteobacteria	2	Bacteria	-10.3333	-53.2	Brazil	51.9564	AP014806.1			0
F9_1	NZ_AP014806.1	0.0662649	0	142/1000	Escherichia_coli_O119:H6_strain_EC404/03_plasmid_pEC404/03-3,_complete_sequence	2020-04-18	circular	complete	397448	plasmid	46693	RefSeq						4532846	SAMD00026258	Brazil	not_applicable				Escherichia_coli_O119:H6	serotype	cellular_organisms;_Bacteria;_Proteobacteria;_Gammaproteobacteria;_Enterobacterales;_Enterobacteriaceae;_Escherichia;_Escherichia_coli;_Escherichia_coli_O119	562	Escherichia_coli	561	Escherichia	543	Enterobacteriaceae	91347	Enterobacterales	1236	Gammaproteobacteria	1224	Proteobacteria	2	Bacteria	-10.3333	-53.2	Brazil	51.9564	AP014806.1			0
F3_4	NZ_AP014807.1	0.0955937	0	72/1000	Escherichia_coli_O119:H6_strain_EC404/03_plasmid_pEC404/03-4,_complete_sequence	2020-04-18	circular	complete	397448	plasmid	8599	RefSeq						4532846	SAMD00026258	Brazil	not_applicable				Escherichia_coli_O119:H6	serotype	cellular_organisms;_Bacteria;_Proteobacteria;_Gammaproteobacteria;_Enterobacterales;_Enterobacteriaceae;_Escherichia;_Escherichia_coli;_Escherichia_coli_O119	562	Escherichia_coli	561	Escherichia	543	Enterobacteriaceae	91347	Enterobacterales	1236	Gammaproteobacteria	1224	Proteobacteria	2	Bacteria	-10.3333	-53.2	Brazil	46.6798	AP014807.1			0
F5_2	NZ_AP014807.1	0.0962153	0	71/1000	Escherichia_coli_O119:H6_strain_EC404/03_plasmid_pEC404/03-4,_complete_sequence	2020-04-18	circular	complete	397448	plasmid	8599	RefSeq						4532846	SAMD00026258	Brazil	not_applicable				Escherichia_coli_O119:H6	serotype	cellular_organisms;_Bacteria;_Proteobacteria;_Gammaproteobacteria;_Enterobacterales;_Enterobacteriaceae;_Escherichia;_Escherichia_coli;_Escherichia_coli_O119	562	Escherichia_coli	561	Escherichia	543	Enterobacteriaceae	91347	Enterobacterales	1236	Gammaproteobacteria	1224	Proteobacteria	2	Bacteria	-10.3333	-53.2	Brazil	46.6798	AP014807.1			0
F1_1	NZ_CP024652.2	0.054149	0	191/1000	Escherichia_coli_strain_BH100_substr._MG2014_plasmid_pBH100-1,_complete_sequence	2017-11-15	circular	complete	562	plasmid	107274	RefSeq	1612921	Complete_Genome	2018/01/05_00:00	2018/01/05_00:00	TRUE	7210972	SAMN07210972	Brazil:_Belo_Horizonte	19.9245_S_43.9352_W	urine	Homo_sapiens		Escherichia_coli	species	cellular_organisms;_Bacteria;_Proteobacteria;_Gammaproteobacteria;_Enterobacterales;_Enterobacteriaceae;_Escherichia	562	Escherichia_coli	561	Escherichia	543	Enterobacteriaceae	91347	Enterobacterales	1236	Gammaproteobacteria	1224	Proteobacteria	2	Bacteria	-19.9245	-43.9352		51.9138	CP024652.2			0
F2_2	NZ_CP024652.2	0.0702918	0	129/1000	Escherichia_coli_strain_BH100_substr._MG2014_plasmid_pBH100-1,_complete_sequence	2017-11-15	circular	complete	562	plasmid	107274	RefSeq	1612921	Complete_Genome	2018/01/05_00:00	2018/01/05_00:00	TRUE	7210972	SAMN07210972	Brazil:_Belo_Horizonte	19.9245_S_43.9352_W	urine	Homo_sapiens		Escherichia_coli	species	cellular_organisms;_Bacteria;_Proteobacteria;_Gammaproteobacteria;_Enterobacterales;_Enterobacteriaceae;_Escherichia	562	Escherichia_coli	561	Escherichia	543	Enterobacteriaceae	91347	Enterobacterales	1236	Gammaproteobacteria	1224	Proteobacteria	2	Bacteria	-19.9245	-43.9352		51.9138	CP024652.2			0
F4_1	NZ_CP024652.2	0.054149	0	191/1000	Escherichia_coli_strain_BH100_substr._MG2014_plasmid_pBH100-1,_complete_sequence	2017-11-15	circular	complete	562	plasmid	107274	RefSeq	1612921	Complete_Genome	2018/01/05_00:00	2018/01/05_00:00	TRUE	7210972	SAMN07210972	Brazil:_Belo_Horizonte	19.9245_S_43.9352_W	urine	Homo_sapiens		Escherichia_coli	species	cellular_organisms;_Bacteria;_Proteobacteria;_Gammaproteobacteria;_Enterobacterales;_Enterobacteriaceae;_Escherichia	562	Escherichia_coli	561	Escherichia	543	Enterobacteriaceae	91347	Enterobacterales	1236	Gammaproteobacteria	1224	Proteobacteria	2	Bacteria	-19.9245	-43.9352		51.9138	CP024652.2			0
F5_1	NZ_CP024652.2	0.0517248	0	203/1000	Escherichia_coli_strain_BH100_substr._MG2014_plasmid_pBH100-1,_complete_sequence	2017-11-15	circular	complete	562	plasmid	107274	RefSeq	1612921	Complete_Genome	2018/01/05_00:00	2018/01/05_00:00	TRUE	7210972	SAMN07210972	Brazil:_Belo_Horizonte	19.9245_S_43.9352_W	urine	Homo_sapiens		Escherichia_coli	species	cellular_organisms;_Bacteria;_Proteobacteria;_Gammaproteobacteria;_Enterobacterales;_Enterobacteriaceae;_Escherichia	562	Escherichia_coli	561	Escherichia	543	Enterobacteriaceae	91347	Enterobacterales	1236	Gammaproteobacteria	1224	Proteobacteria	2	Bacteria	-19.9245	-43.9352		51.9138	CP024652.2			0
F9_1	NZ_CP024652.2	0.0539403	0	192/1000	Escherichia_coli_strain_BH100_substr._MG2014_plasmid_pBH100-1,_complete_sequence	2017-11-15	circular	complete	562	plasmid	107274	RefSeq	1612921	Complete_Genome	2018/01/05_00:00	2018/01/05_00:00	TRUE	7210972	SAMN07210972	Brazil:_Belo_Horizonte	19.9245_S_43.9352_W	urine	Homo_sapiens		Escherichia_coli	species	cellular_organisms;_Bacteria;_Proteobacteria;_Gammaproteobacteria;_Enterobacterales;_Enterobacteriaceae;_Escherichia	562	Escherichia_coli	561	Escherichia	543	Enterobacteriaceae	91347	Enterobacterales	1236	Gammaproteobacteria	1224	Proteobacteria	2	Bacteria	-19.9245	-43.9352		51.9138	CP024652.2			0
F3_6	NZ_CP025252.1	0.0943778	0	74/1000	Escherichia_coli_strain_BH100_substr._MG2017_plasmid_pApR,_complete_sequence	2018-01-11	circular	complete	562	plasmid	33924	RefSeq	1509211	Complete_Genome	2018/01/04_00:00	2018/01/04_00:00	TRUE	8117235	SAMN08117235	Brazil:_Belo_Horizonte	19.9245_S_43.9352_W	urine	Homo_sapiens		Escherichia_coli	species	cellular_organisms;_Bacteria;_Proteobacteria;_Gammaproteobacteria;_Enterobacterales;_Enterobacteriaceae;_Escherichia	562	Escherichia_coli	561	Escherichia	543	Enterobacteriaceae	91347	Enterobacterales	1236	Gammaproteobacteria	1224	Proteobacteria	2	Bacteria	-19.9245	-43.9352		57.393	CP025252.1			0
F5_1	NZ_CP025252.1	0.0920479	0	78/1000	Escherichia_coli_strain_BH100_substr._MG2017_plasmid_pApR,_complete_sequence	2018-01-11	circular	complete	562	plasmid	33924	RefSeq	1509211	Complete_Genome	2018/01/04_00:00	2018/01/04_00:00	TRUE	8117235	SAMN08117235	Brazil:_Belo_Horizonte	19.9245_S_43.9352_W	urine	Homo_sapiens		Escherichia_coli	species	cellular_organisms;_Bacteria;_Proteobacteria;_Gammaproteobacteria;_Enterobacterales;_Enterobacteriaceae;_Escherichia	562	Escherichia_coli	561	Escherichia	543	Enterobacteriaceae	91347	Enterobacterales	1236	Gammaproteobacteria	1224	Proteobacteria	2	Bacteria	-19.9245	-43.9352		57.393	CP025252.1			0
F1_1	NZ_CP025253.1	0.0549966	0	187/1000	Escherichia_coli_strain_BH100_substr._MG2017_plasmid_pBH100-1,_complete_sequence	2018-01-11	circular	complete	562	plasmid	105801	RefSeq	1509211	Complete_Genome	2018/01/04_00:00	2018/01/04_00:00	TRUE	8117235	SAMN08117235	Brazil:_Belo_Horizonte	19.9245_S_43.9352_W	urine	Homo_sapiens		Escherichia_coli	species	cellular_organisms;_Bacteria;_Proteobacteria;_Gammaproteobacteria;_Enterobacterales;_Enterobacteriaceae;_Escherichia	562	Escherichia_coli	561	Escherichia	543	Enterobacteriaceae	91347	Enterobacterales	1236	Gammaproteobacteria	1224	Proteobacteria	2	Bacteria	-19.9245	-43.9352		52.0156	CP025253.1			0
F2_2	NZ_CP025253.1	0.0702918	0	129/1000	Escherichia_coli_strain_BH100_substr._MG2017_plasmid_pBH100-1,_complete_sequence	2018-01-11	circular	complete	562	plasmid	105801	RefSeq	1509211	Complete_Genome	2018/01/04_00:00	2018/01/04_00:00	TRUE	8117235	SAMN08117235	Brazil:_Belo_Horizonte	19.9245_S_43.9352_W	urine	Homo_sapiens		Escherichia_coli	species	cellular_organisms;_Bacteria;_Proteobacteria;_Gammaproteobacteria;_Enterobacterales;_Enterobacteriaceae;_Escherichia	562	Escherichia_coli	561	Escherichia	543	Enterobacteriaceae	91347	Enterobacterales	1236	Gammaproteobacteria	1224	Proteobacteria	2	Bacteria	-19.9245	-43.9352		52.0156	CP025253.1			0
F4_1	NZ_CP025253.1	0.0549966	0	187/1000	Escherichia_coli_strain_BH100_substr._MG2017_plasmid_pBH100-1,_complete_sequence	2018-01-11	circular	complete	562	plasmid	105801	RefSeq	1509211	Complete_Genome	2018/01/04_00:00	2018/01/04_00:00	TRUE	8117235	SAMN08117235	Brazil:_Belo_Horizonte	19.9245_S_43.9352_W	urine	Homo_sapiens		Escherichia_coli	species	cellular_organisms;_Bacteria;_Proteobacteria;_Gammaproteobacteria;_Enterobacterales;_Enterobacteriaceae;_Escherichia	562	Escherichia_coli	561	Escherichia	543	Enterobacteriaceae	91347	Enterobacterales	1236	Gammaproteobacteria	1224	Proteobacteria	2	Bacteria	-19.9245	-43.9352		52.0156	CP025253.1			0
F5_1	NZ_CP025253.1	0.051337	0	205/1000	Escherichia_coli_strain_BH100_substr._MG2017_plasmid_pBH100-1,_complete_sequence	2018-01-11	circular	complete	562	plasmid	105801	RefSeq	1509211	Complete_Genome	2018/01/04_00:00	2018/01/04_00:00	TRUE	8117235	SAMN08117235	Brazil:_Belo_Horizonte	19.9245_S_43.9352_W	urine	Homo_sapiens		Escherichia_coli	species	cellular_organisms;_Bacteria;_Proteobacteria;_Gammaproteobacteria;_Enterobacterales;_Enterobacteriaceae;_Escherichia	562	Escherichia_coli	561	Escherichia	543	Enterobacteriaceae	91347	Enterobacterales	1236	Gammaproteobacteria	1224	Proteobacteria	2	Bacteria	-19.9245	-43.9352		52.0156	CP025253.1			0
F9_1	NZ_CP025253.1	0.0547827	0	188/1000	Escherichia_coli_strain_BH100_substr._MG2017_plasmid_pBH100-1,_complete_sequence	2018-01-11	circular	complete	562	plasmid	105801	RefSeq	1509211	Complete_Genome	2018/01/04_00:00	2018/01/04_00:00	TRUE	8117235	SAMN08117235	Brazil:_Belo_Horizonte	19.9245_S_43.9352_W	urine	Homo_sapiens		Escherichia_coli	species	cellular_organisms;_Bacteria;_Proteobacteria;_Gammaproteobacteria;_Enterobacterales;_Enterobacteriaceae;_Escherichia	562	Escherichia_coli	561	Escherichia	543	Enterobacteriaceae	91347	Enterobacterales	1236	Gammaproteobacteria	1224	Proteobacteria	2	Bacteria	-19.9245	-43.9352		52.0156	CP025253.1			0
F1_1	NZ_CP025254.1	0.0583726	0	172/1000	Escherichia_coli_strain_BH100L_substr._MG2014_plasmid_pBH100alpha,_complete_sequence	2020-01-16	circular	complete	562	plasmid	102316	RefSeq						8140748	SAMN08140748	Brazil:_Belo_Horizonte	19.9245_S_43.9352_W	urine	Homo_sapiens		Escherichia_coli	species	cellular_organisms;_Bacteria;_Proteobacteria;_Gammaproteobacteria;_Enterobacterales;_Enterobacteriaceae;_Escherichia	562	Escherichia_coli	561	Escherichia	543	Enterobacteriaceae	91347	Enterobacterales	1236	Gammaproteobacteria	1224	Proteobacteria	2	Bacteria	-19.9245	-43.9352		52.0114	CP025254.1			0
F2_2	NZ_CP025254.1	0.0778587	0	108/1000	Escherichia_coli_strain_BH100L_substr._MG2014_plasmid_pBH100alpha,_complete_sequence	2020-01-16	circular	complete	562	plasmid	102316	RefSeq						8140748	SAMN08140748	Brazil:_Belo_Horizonte	19.9245_S_43.9352_W	urine	Homo_sapiens		Escherichia_coli	species	cellular_organisms;_Bacteria;_Proteobacteria;_Gammaproteobacteria;_Enterobacterales;_Enterobacteriaceae;_Escherichia	562	Escherichia_coli	561	Escherichia	543	Enterobacteriaceae	91347	Enterobacterales	1236	Gammaproteobacteria	1224	Proteobacteria	2	Bacteria	-19.9245	-43.9352		52.0114	CP025254.1			0
F4_1	NZ_CP025254.1	0.0586096	0	171/1000	Escherichia_coli_strain_BH100L_substr._MG2014_plasmid_pBH100alpha,_complete_sequence	2020-01-16	circular	complete	562	plasmid	102316	RefSeq						8140748	SAMN08140748	Brazil:_Belo_Horizonte	19.9245_S_43.9352_W	urine	Homo_sapiens		Escherichia_coli	species	cellular_organisms;_Bacteria;_Proteobacteria;_Gammaproteobacteria;_Enterobacterales;_Enterobacteriaceae;_Escherichia	562	Escherichia_coli	561	Escherichia	543	Enterobacteriaceae	91347	Enterobacterales	1236	Gammaproteobacteria	1224	Proteobacteria	2	Bacteria	-19.9245	-43.9352		52.0114	CP025254.1			0
F5_1	NZ_CP025254.1	0.0519203	0	202/1000	Escherichia_coli_strain_BH100L_substr._MG2014_plasmid_pBH100alpha,_complete_sequence	2020-01-16	circular	complete	562	plasmid	102316	RefSeq						8140748	SAMN08140748	Brazil:_Belo_Horizonte	19.9245_S_43.9352_W	urine	Homo_sapiens		Escherichia_coli	species	cellular_organisms;_Bacteria;_Proteobacteria;_Gammaproteobacteria;_Enterobacterales;_Enterobacteriaceae;_Escherichia	562	Escherichia_coli	561	Escherichia	543	Enterobacteriaceae	91347	Enterobacterales	1236	Gammaproteobacteria	1224	Proteobacteria	2	Bacteria	-19.9245	-43.9352		52.0114	CP025254.1			0
F9_1	NZ_CP025254.1	0.0583726	0	172/1000	Escherichia_coli_strain_BH100L_substr._MG2014_plasmid_pBH100alpha,_complete_sequence	2020-01-16	circular	complete	562	plasmid	102316	RefSeq						8140748	SAMN08140748	Brazil:_Belo_Horizonte	19.9245_S_43.9352_W	urine	Homo_sapiens		Escherichia_coli	species	cellular_organisms;_Bacteria;_Proteobacteria;_Gammaproteobacteria;_Enterobacterales;_Enterobacteriaceae;_Escherichia	562	Escherichia_coli	561	Escherichia	543	Enterobacteriaceae	91347	Enterobacterales	1236	Gammaproteobacteria	1224	Proteobacteria	2	Bacteria	-19.9245	-43.9352		52.0114	CP025254.1			0
F1_1	NZ_CP025139.1	0.0583726	0	172/1000	Escherichia_coli_strain_BH100L_substr._MG2017_plasmid_pBH100alpha,_complete_sequence	2020-04-20	circular	complete	562	plasmid	103103	RefSeq						8118424	SAMN08118424	Brazil:_Belo_Horizonte	19.9245_S_43.9352_W	urine	Homo_sapiens		Escherichia_coli	species	cellular_organisms;_Bacteria;_Proteobacteria;_Gammaproteobacteria;_Enterobacterales;_Enterobacteriaceae;_Escherichia	562	Escherichia_coli	561	Escherichia	543	Enterobacteriaceae	91347	Enterobacterales	1236	Gammaproteobacteria	1224	Proteobacteria	2	Bacteria	-19.9245	-43.9352		52.0247	CP025139.1			0
F2_2	NZ_CP025139.1	0.0778587	0	108/1000	Escherichia_coli_strain_BH100L_substr._MG2017_plasmid_pBH100alpha,_complete_sequence	2020-04-20	circular	complete	562	plasmid	103103	RefSeq						8118424	SAMN08118424	Brazil:_Belo_Horizonte	19.9245_S_43.9352_W	urine	Homo_sapiens		Escherichia_coli	species	cellular_organisms;_Bacteria;_Proteobacteria;_Gammaproteobacteria;_Enterobacterales;_Enterobacteriaceae;_Escherichia	562	Escherichia_coli	561	Escherichia	543	Enterobacteriaceae	91347	Enterobacterales	1236	Gammaproteobacteria	1224	Proteobacteria	2	Bacteria	-19.9245	-43.9352		52.0247	CP025139.1			0
F4_1	NZ_CP025139.1	0.0586096	0	171/1000	Escherichia_coli_strain_BH100L_substr._MG2017_plasmid_pBH100alpha,_complete_sequence	2020-04-20	circular	complete	562	plasmid	103103	RefSeq						8118424	SAMN08118424	Brazil:_Belo_Horizonte	19.9245_S_43.9352_W	urine	Homo_sapiens		Escherichia_coli	species	cellular_organisms;_Bacteria;_Proteobacteria;_Gammaproteobacteria;_Enterobacterales;_Enterobacteriaceae;_Escherichia	562	Escherichia_coli	561	Escherichia	543	Enterobacteriaceae	91347	Enterobacterales	1236	Gammaproteobacteria	1224	Proteobacteria	2	Bacteria	-19.9245	-43.9352		52.0247	CP025139.1			0
F5_1	NZ_CP025139.1	0.0519203	0	202/1000	Escherichia_coli_strain_BH100L_substr._MG2017_plasmid_pBH100alpha,_complete_sequence	2020-04-20	circular	complete	562	plasmid	103103	RefSeq						8118424	SAMN08118424	Brazil:_Belo_Horizonte	19.9245_S_43.9352_W	urine	Homo_sapiens		Escherichia_coli	species	cellular_organisms;_Bacteria;_Proteobacteria;_Gammaproteobacteria;_Enterobacterales;_Enterobacteriaceae;_Escherichia	562	Escherichia_coli	561	Escherichia	543	Enterobacteriaceae	91347	Enterobacterales	1236	Gammaproteobacteria	1224	Proteobacteria	2	Bacteria	-19.9245	-43.9352		52.0247	CP025139.1			0
F9_1	NZ_CP025139.1	0.0583726	0	172/1000	Escherichia_coli_strain_BH100L_substr._MG2017_plasmid_pBH100alpha,_complete_sequence	2020-04-20	circular	complete	562	plasmid	103103	RefSeq						8118424	SAMN08118424	Brazil:_Belo_Horizonte	19.9245_S_43.9352_W	urine	Homo_sapiens		Escherichia_coli	species	cellular_organisms;_Bacteria;_Proteobacteria;_Gammaproteobacteria;_Enterobacterales;_Enterobacteriaceae;_Escherichia	562	Escherichia_coli	561	Escherichia	543	Enterobacteriaceae	91347	Enterobacterales	1236	Gammaproteobacteria	1224	Proteobacteria	2	Bacteria	-19.9245	-43.9352		52.0247	CP025139.1			0
F1_1	NZ_CP018964.1	0.0974869	0	69/1000	Escherichia_coli_strain_Ecol_517_plasmid_pEC517_1,_complete_sequence	2017-03-06	circular	complete	562	plasmid	118495	RefSeq	1015741	Complete_Genome	2017/03/03_00:00	2017/03/03_00:00	TRUE	5511179	SAMN05511179	Brazil:_Rio_de_Janeiro	22.90_S_43.17_W		Homo_sapiens		Escherichia_coli	species	cellular_organisms;_Bacteria;_Proteobacteria;_Gammaproteobacteria;_Enterobacterales;_Enterobacteriaceae;_Escherichia	562	Escherichia_coli	561	Escherichia	543	Enterobacteriaceae	91347	Enterobacterales	1236	Gammaproteobacteria	1224	Proteobacteria	2	Bacteria	-22.9	-43.17		52.1347	CP018964.1			0
F2_2	NZ_CP018964.1	0.0759181	0	113/1000	Escherichia_coli_strain_Ecol_517_plasmid_pEC517_1,_complete_sequence	2017-03-06	circular	complete	562	plasmid	118495	RefSeq	1015741	Complete_Genome	2017/03/03_00:00	2017/03/03_00:00	TRUE	5511179	SAMN05511179	Brazil:_Rio_de_Janeiro	22.90_S_43.17_W		Homo_sapiens		Escherichia_coli	species	cellular_organisms;_Bacteria;_Proteobacteria;_Gammaproteobacteria;_Enterobacterales;_Enterobacteriaceae;_Escherichia	562	Escherichia_coli	561	Escherichia	543	Enterobacteriaceae	91347	Enterobacterales	1236	Gammaproteobacteria	1224	Proteobacteria	2	Bacteria	-22.9	-43.17		52.1347	CP018964.1			0
F4_1	NZ_CP018964.1	0.0974869	0	69/1000	Escherichia_coli_strain_Ecol_517_plasmid_pEC517_1,_complete_sequence	2017-03-06	circular	complete	562	plasmid	118495	RefSeq	1015741	Complete_Genome	2017/03/03_00:00	2017/03/03_00:00	TRUE	5511179	SAMN05511179	Brazil:_Rio_de_Janeiro	22.90_S_43.17_W		Homo_sapiens		Escherichia_coli	species	cellular_organisms;_Bacteria;_Proteobacteria;_Gammaproteobacteria;_Enterobacterales;_Enterobacteriaceae;_Escherichia	562	Escherichia_coli	561	Escherichia	543	Enterobacteriaceae	91347	Enterobacterales	1236	Gammaproteobacteria	1224	Proteobacteria	2	Bacteria	-22.9	-43.17		52.1347	CP018964.1			0
F5_1	NZ_CP018964.1	0.0820539	0	98/1000	Escherichia_coli_strain_Ecol_517_plasmid_pEC517_1,_complete_sequence	2017-03-06	circular	complete	562	plasmid	118495	RefSeq	1015741	Complete_Genome	2017/03/03_00:00	2017/03/03_00:00	TRUE	5511179	SAMN05511179	Brazil:_Rio_de_Janeiro	22.90_S_43.17_W		Homo_sapiens		Escherichia_coli	species	cellular_organisms;_Bacteria;_Proteobacteria;_Gammaproteobacteria;_Enterobacterales;_Enterobacteriaceae;_Escherichia	562	Escherichia_coli	561	Escherichia	543	Enterobacteriaceae	91347	Enterobacterales	1236	Gammaproteobacteria	1224	Proteobacteria	2	Bacteria	-22.9	-43.17		52.1347	CP018964.1			0
F9_1	NZ_CP018964.1	0.0974869	0	69/1000	Escherichia_coli_strain_Ecol_517_plasmid_pEC517_1,_complete_sequence	2017-03-06	circular	complete	562	plasmid	118495	RefSeq	1015741	Complete_Genome	2017/03/03_00:00	2017/03/03_00:00	TRUE	5511179	SAMN05511179	Brazil:_Rio_de_Janeiro	22.90_S_43.17_W		Homo_sapiens		Escherichia_coli	species	cellular_organisms;_Bacteria;_Proteobacteria;_Gammaproteobacteria;_Enterobacterales;_Enterobacteriaceae;_Escherichia	562	Escherichia_coli	561	Escherichia	543	Enterobacteriaceae	91347	Enterobacterales	1236	Gammaproteobacteria	1224	Proteobacteria	2	Bacteria	-22.9	-43.17		52.1347	CP018964.1			0
F3_4	NZ_CP018963.1	0.0318865	0	344/1000	Escherichia_coli_strain_Ecol_517_plasmid_pEC517_KPC,_complete_sequence	2017-03-06	circular	complete	562	plasmid	54644	RefSeq	1015741	Complete_Genome	2017/03/03_00:00	2017/03/03_00:00	TRUE	5511179	SAMN05511179	Brazil:_Rio_de_Janeiro	22.90_S_43.17_W		Homo_sapiens		Escherichia_coli	species	cellular_organisms;_Bacteria;_Proteobacteria;_Gammaproteobacteria;_Enterobacterales;_Enterobacteriaceae;_Escherichia	562	Escherichia_coli	561	Escherichia	543	Enterobacteriaceae	91347	Enterobacterales	1236	Gammaproteobacteria	1224	Proteobacteria	2	Bacteria	-22.9	-43.17		52.9207	CP018963.1			0
F5_2	NZ_CP018963.1	0.0319897	0	343/1000	Escherichia_coli_strain_Ecol_517_plasmid_pEC517_KPC,_complete_sequence	2017-03-06	circular	complete	562	plasmid	54644	RefSeq	1015741	Complete_Genome	2017/03/03_00:00	2017/03/03_00:00	TRUE	5511179	SAMN05511179	Brazil:_Rio_de_Janeiro	22.90_S_43.17_W		Homo_sapiens		Escherichia_coli	species	cellular_organisms;_Bacteria;_Proteobacteria;_Gammaproteobacteria;_Enterobacterales;_Enterobacteriaceae;_Escherichia	562	Escherichia_coli	561	Escherichia	543	Enterobacteriaceae	91347	Enterobacterales	1236	Gammaproteobacteria	1224	Proteobacteria	2	Bacteria	-22.9	-43.17		52.9207	CP018963.1			0
F3_4	NZ_CP018887.1	0.0455159	0	238/1000	Klebsiella_pneumoniae_subsp._pneumoniae_strain_BR21_plasmid_pIncN,_complete_sequence	2018-03-04	circular	complete	72407	plasmid	123208	RefSeq	1593921	Complete_Genome	2018/02/02_00:00	2018/02/02_00:00	TRUE	6173549	SAMN06173549	Brazil:_Rio_de_Janeiro	22.9068_S_43.1729_W	urine	Homo_sapiens		Klebsiella_pneumoniae_subsp._pneumoniae	subspecies	cellular_organisms;_Bacteria;_Proteobacteria;_Gammaproteobacteria;_Enterobacterales;_Enterobacteriaceae;_Klebsiella;_Klebsiella_pneumoniae	573	Klebsiella_pneumoniae	570	Klebsiella	543	Enterobacteriaceae	91347	Enterobacterales	1236	Gammaproteobacteria	1224	Proteobacteria	2	Bacteria	-22.9068	-43.1729		52.7547	CP018887.1			0
F5_2	NZ_CP018887.1	0.0451943	0	240/1000	Klebsiella_pneumoniae_subsp._pneumoniae_strain_BR21_plasmid_pIncN,_complete_sequence	2018-03-04	circular	complete	72407	plasmid	123208	RefSeq	1593921	Complete_Genome	2018/02/02_00:00	2018/02/02_00:00	TRUE	6173549	SAMN06173549	Brazil:_Rio_de_Janeiro	22.9068_S_43.1729_W	urine	Homo_sapiens		Klebsiella_pneumoniae_subsp._pneumoniae	subspecies	cellular_organisms;_Bacteria;_Proteobacteria;_Gammaproteobacteria;_Enterobacterales;_Enterobacteriaceae;_Klebsiella;_Klebsiella_pneumoniae	573	Klebsiella_pneumoniae	570	Klebsiella	543	Enterobacteriaceae	91347	Enterobacterales	1236	Gammaproteobacteria	1224	Proteobacteria	2	Bacteria	-22.9068	-43.1729		52.7547	CP018887.1			0
F3_4	NZ_CP018884.1	0.0719629	0	124/1000	Klebsiella_pneumoniae_subsp._pneumoniae_strain_BR7_plasmid_unnamed1,_complete_sequence	2018-03-04	circular	complete	72407	plasmid	121863	RefSeq	1593851	Complete_Genome	2018/02/02_00:00	2018/02/02_00:00	TRUE	6173548	SAMN06173548	Brazil:_Rio_de_Janeiro	22.9068_S_43.1729_W	blood	Homo_sapiens		Klebsiella_pneumoniae_subsp._pneumoniae	subspecies	cellular_organisms;_Bacteria;_Proteobacteria;_Gammaproteobacteria;_Enterobacterales;_Enterobacteriaceae;_Klebsiella;_Klebsiella_pneumoniae	573	Klebsiella_pneumoniae	570	Klebsiella	543	Enterobacteriaceae	91347	Enterobacterales	1236	Gammaproteobacteria	1224	Proteobacteria	2	Bacteria	-22.9068	-43.1729		51.4036	CP018884.1			0
F5_2	NZ_CP018884.1	0.0709514	0	127/1000	Klebsiella_pneumoniae_subsp._pneumoniae_strain_BR7_plasmid_unnamed1,_complete_sequence	2018-03-04	circular	complete	72407	plasmid	121863	RefSeq	1593851	Complete_Genome	2018/02/02_00:00	2018/02/02_00:00	TRUE	6173548	SAMN06173548	Brazil:_Rio_de_Janeiro	22.9068_S_43.1729_W	blood	Homo_sapiens		Klebsiella_pneumoniae_subsp._pneumoniae	subspecies	cellular_organisms;_Bacteria;_Proteobacteria;_Gammaproteobacteria;_Enterobacterales;_Enterobacteriaceae;_Klebsiella;_Klebsiella_pneumoniae	573	Klebsiella_pneumoniae	570	Klebsiella	543	Enterobacteriaceae	91347	Enterobacterales	1236	Gammaproteobacteria	1224	Proteobacteria	2	Bacteria	-22.9068	-43.1729		51.4036	CP018884.1			0
F3_4	NZ_CP053037.1	0.0926182	0	77/1000	Klebsiella_pneumoniae_strain_P35_plasmid_pP35B,_complete_sequence	2020-09-14	circular	complete	573	plasmid	85168	RefSeq	8058411	Complete_Genome	2020/09/11_00:00	2020/09/11_00:00	TRUE	14770898	SAMN14770898	Brazil:_Sao_Paulo	23.597500_S_46.643600_W	blood	Homo_sapiens		Klebsiella_pneumoniae	species	cellular_organisms;_Bacteria;_Proteobacteria;_Gammaproteobacteria;_Enterobacterales;_Enterobacteriaceae;_Klebsiella	573	Klebsiella_pneumoniae	570	Klebsiella	543	Enterobacteriaceae	91347	Enterobacterales	1236	Gammaproteobacteria	1224	Proteobacteria	2	Bacteria	-23.5975	-46.6436		52.454	CP053037.1			0
F5_2	NZ_CP053037.1	0.0926182	0	77/1000	Klebsiella_pneumoniae_strain_P35_plasmid_pP35B,_complete_sequence	2020-09-14	circular	complete	573	plasmid	85168	RefSeq	8058411	Complete_Genome	2020/09/11_00:00	2020/09/11_00:00	TRUE	14770898	SAMN14770898	Brazil:_Sao_Paulo	23.597500_S_46.643600_W	blood	Homo_sapiens		Klebsiella_pneumoniae	species	cellular_organisms;_Bacteria;_Proteobacteria;_Gammaproteobacteria;_Enterobacterales;_Enterobacteriaceae;_Klebsiella	573	Klebsiella_pneumoniae	570	Klebsiella	543	Enterobacteriaceae	91347	Enterobacterales	1236	Gammaproteobacteria	1224	Proteobacteria	2	Bacteria	-23.5975	-46.6436		52.454	CP053037.1			0
F3_6	NZ_CP031361.1	0.0397669	0	277/1000	Salmonella_enterica_subsp._enterica_serovar_Heidelberg_strain_5_plasmid_p2,_complete_sequence	2019-01-02	circular	complete	611	plasmid	37697	RefSeq	2184101	Complete_Genome	2018/12/27_00:00	2018/12/27_00:00	TRUE	9741727	SAMN09741727	Brazil:Santa_Catarina	27.0547_S_52.3706_W	cecum			Salmonella_enterica_subsp._enterica_serovar_Heidelberg		cellular_organisms;_Bacteria;_Proteobacteria;_Gammaproteobacteria;_Enterobacterales;_Enterobacteriaceae;_Salmonella;_Salmonella_enterica;_Salmonella_enterica_subsp._enterica	28901	Salmonella_enterica	590	Salmonella	543	Enterobacteriaceae	91347	Enterobacterales	1236	Gammaproteobacteria	1224	Proteobacteria	2	Bacteria	-27.0547	-52.3706		41.1783	CP031361.1			0
F1_3	CP031283.1	0.0411434	0	267/1000	Escherichia_fergusonii_strain_40A_plasmid_p150_40A,_complete_sequence	2018-08-13	circular	complete	564	plasmid	148340	INSDC	1862001	Complete_Genome	2018/08/13_00:00	2018/08/13_00:00	TRUE	9217788	SAMN09217788	Brazil:Sao_Paulo		healthy_broiler_chicken		cloacal_swabs	Escherichia_fergusonii	species	cellular_organisms;_Bacteria;_Proteobacteria;_Gammaproteobacteria;_Enterobacterales;_Enterobacteriaceae;_Escherichia	564	Escherichia_fergusonii	561	Escherichia	543	Enterobacteriaceae	91347	Enterobacterales	1236	Gammaproteobacteria	1224	Proteobacteria	2	Bacteria	-21.955	-49.0232	Brazil,Sao_Paulo	51.3874				0
F5_1	CP031283.1	0.057671	0	175/1000	Escherichia_fergusonii_strain_40A_plasmid_p150_40A,_complete_sequence	2018-08-13	circular	complete	564	plasmid	148340	INSDC	1862001	Complete_Genome	2018/08/13_00:00	2018/08/13_00:00	TRUE	9217788	SAMN09217788	Brazil:Sao_Paulo		healthy_broiler_chicken		cloacal_swabs	Escherichia_fergusonii	species	cellular_organisms;_Bacteria;_Proteobacteria;_Gammaproteobacteria;_Enterobacterales;_Enterobacteriaceae;_Escherichia	564	Escherichia_fergusonii	561	Escherichia	543	Enterobacteriaceae	91347	Enterobacterales	1236	Gammaproteobacteria	1224	Proteobacteria	2	Bacteria	-21.955	-49.0232	Brazil,Sao_Paulo	51.3874				0
F1_3	CP031286.1	0.0867434	0	88/1000	Escherichia_fergusonii_strain_40A_plasmid_p80_40A,_complete_sequence	2018-08-13	circular	complete	564	plasmid	79635	INSDC	1862001	Complete_Genome	2018/08/13_00:00	2018/08/13_00:00	TRUE	9217788	SAMN09217788	Brazil:Sao_Paulo		healthy_broiler_chicken		cloacal_swabs	Escherichia_fergusonii	species	cellular_organisms;_Bacteria;_Proteobacteria;_Gammaproteobacteria;_Enterobacterales;_Enterobacteriaceae;_Escherichia	564	Escherichia_fergusonii	561	Escherichia	543	Enterobacteriaceae	91347	Enterobacterales	1236	Gammaproteobacteria	1224	Proteobacteria	2	Bacteria	-21.955	-49.0232	Brazil,Sao_Paulo	50.1727				0
F1_3	NZ_CP024468.1	0.0239829	0	433/1000	Shigella_dysenteriae_strain_BU53M1_plasmid_pBU53M1,_complete_sequence	2019-04-02	circular	complete	622	plasmid	115922	RefSeq	1424081	Complete_Genome	2017/11/02_00:00	2017/11/02_00:00	TRUE	7702429	SAMN07702429	Burundi	missing	missing	missing		Shigella_dysenteriae	species	cellular_organisms;_Bacteria;_Proteobacteria;_Gammaproteobacteria;_Enterobacterales;_Enterobacteriaceae;_Shigella	622	Shigella_dysenteriae	620	Shigella	543	Enterobacteriaceae	91347	Enterobacterales	1236	Gammaproteobacteria	1224	Proteobacteria	2	Bacteria	-3.36344	29.8871	Burundi	51.9487	CP024468.1			0
F5_1	NZ_CP024468.1	0.0862491	0	89/1000	Shigella_dysenteriae_strain_BU53M1_plasmid_pBU53M1,_complete_sequence	2019-04-02	circular	complete	622	plasmid	115922	RefSeq	1424081	Complete_Genome	2017/11/02_00:00	2017/11/02_00:00	TRUE	7702429	SAMN07702429	Burundi	missing	missing	missing		Shigella_dysenteriae	species	cellular_organisms;_Bacteria;_Proteobacteria;_Gammaproteobacteria;_Enterobacterales;_Enterobacteriaceae;_Shigella	622	Shigella_dysenteriae	620	Shigella	543	Enterobacteriaceae	91347	Enterobacterales	1236	Gammaproteobacteria	1224	Proteobacteria	2	Bacteria	-3.36344	29.8871	Burundi	51.9487	CP024468.1			0
F3_4	NZ_CP024467.1	0.0974869	0	69/1000	Shigella_dysenteriae_strain_BU53M1_plasmid_unnamed1,_complete_sequence	2019-04-02	circular	complete	622	plasmid	54993	RefSeq	1424081	Complete_Genome	2017/11/02_00:00	2017/11/02_00:00	TRUE	7702429	SAMN07702429	Burundi	missing	missing	missing		Shigella_dysenteriae	species	cellular_organisms;_Bacteria;_Proteobacteria;_Gammaproteobacteria;_Enterobacterales;_Enterobacteriaceae;_Shigella	622	Shigella_dysenteriae	620	Shigella	543	Enterobacteriaceae	91347	Enterobacterales	1236	Gammaproteobacteria	1224	Proteobacteria	2	Bacteria	-3.36344	29.8871	Burundi	44.5093	CP024467.1			0
F3_6	NZ_CP024467.1	0.0383209	0	288/1000	Shigella_dysenteriae_strain_BU53M1_plasmid_unnamed1,_complete_sequence	2019-04-02	circular	complete	622	plasmid	54993	RefSeq	1424081	Complete_Genome	2017/11/02_00:00	2017/11/02_00:00	TRUE	7702429	SAMN07702429	Burundi	missing	missing	missing		Shigella_dysenteriae	species	cellular_organisms;_Bacteria;_Proteobacteria;_Gammaproteobacteria;_Enterobacterales;_Enterobacteriaceae;_Shigella	622	Shigella_dysenteriae	620	Shigella	543	Enterobacteriaceae	91347	Enterobacterales	1236	Gammaproteobacteria	1224	Proteobacteria	2	Bacteria	-3.36344	29.8871	Burundi	44.5093	CP024467.1			0
F5_2	NZ_CP024467.1	0.0981375	0	68/1000	Shigella_dysenteriae_strain_BU53M1_plasmid_unnamed1,_complete_sequence	2019-04-02	circular	complete	622	plasmid	54993	RefSeq	1424081	Complete_Genome	2017/11/02_00:00	2017/11/02_00:00	TRUE	7702429	SAMN07702429	Burundi	missing	missing	missing		Shigella_dysenteriae	species	cellular_organisms;_Bacteria;_Proteobacteria;_Gammaproteobacteria;_Enterobacterales;_Enterobacteriaceae;_Shigella	622	Shigella_dysenteriae	620	Shigella	543	Enterobacteriaceae	91347	Enterobacterales	1236	Gammaproteobacteria	1224	Proteobacteria	2	Bacteria	-3.36344	29.8871	Burundi	44.5093	CP024467.1			0
F1_1	NZ_CP044348.1	0.064825	0	147/1000	Escherichia_coli_strain_P225M_plasmid_pP225M-2,_complete_sequence	2019-12-21	circular	complete	562	plasmid	94752	RefSeq	5395021	Complete_Genome	2019/12/18_00:00	2019/12/18_00:00	TRUE	12789774	SAMN12789774	Cambodia	11.5564_N_104.9282_E	Healthy_human_(stool)			Escherichia_coli	species	cellular_organisms;_Bacteria;_Proteobacteria;_Gammaproteobacteria;_Enterobacterales;_Enterobacteriaceae;_Escherichia	562	Escherichia_coli	561	Escherichia	543	Enterobacteriaceae	91347	Enterobacterales	1236	Gammaproteobacteria	1224	Proteobacteria	2	Bacteria	11.5564	104.928		52.9477	CP044348.1			0
F2_2	NZ_CP044348.1	0.0653942	0	145/1000	Escherichia_coli_strain_P225M_plasmid_pP225M-2,_complete_sequence	2019-12-21	circular	complete	562	plasmid	94752	RefSeq	5395021	Complete_Genome	2019/12/18_00:00	2019/12/18_00:00	TRUE	12789774	SAMN12789774	Cambodia	11.5564_N_104.9282_E	Healthy_human_(stool)			Escherichia_coli	species	cellular_organisms;_Bacteria;_Proteobacteria;_Gammaproteobacteria;_Enterobacterales;_Enterobacteriaceae;_Escherichia	562	Escherichia_coli	561	Escherichia	543	Enterobacteriaceae	91347	Enterobacterales	1236	Gammaproteobacteria	1224	Proteobacteria	2	Bacteria	11.5564	104.928		52.9477	CP044348.1			0
F3_4	NZ_CP044348.1	0.0867434	0	88/1000	Escherichia_coli_strain_P225M_plasmid_pP225M-2,_complete_sequence	2019-12-21	circular	complete	562	plasmid	94752	RefSeq	5395021	Complete_Genome	2019/12/18_00:00	2019/12/18_00:00	TRUE	12789774	SAMN12789774	Cambodia	11.5564_N_104.9282_E	Healthy_human_(stool)			Escherichia_coli	species	cellular_organisms;_Bacteria;_Proteobacteria;_Gammaproteobacteria;_Enterobacterales;_Enterobacteriaceae;_Escherichia	562	Escherichia_coli	561	Escherichia	543	Enterobacteriaceae	91347	Enterobacterales	1236	Gammaproteobacteria	1224	Proteobacteria	2	Bacteria	11.5564	104.928		52.9477	CP044348.1			0
F4_1	NZ_CP044348.1	0.0637124	0	151/1000	Escherichia_coli_strain_P225M_plasmid_pP225M-2,_complete_sequence	2019-12-21	circular	complete	562	plasmid	94752	RefSeq	5395021	Complete_Genome	2019/12/18_00:00	2019/12/18_00:00	TRUE	12789774	SAMN12789774	Cambodia	11.5564_N_104.9282_E	Healthy_human_(stool)			Escherichia_coli	species	cellular_organisms;_Bacteria;_Proteobacteria;_Gammaproteobacteria;_Enterobacterales;_Enterobacteriaceae;_Escherichia	562	Escherichia_coli	561	Escherichia	543	Enterobacteriaceae	91347	Enterobacterales	1236	Gammaproteobacteria	1224	Proteobacteria	2	Bacteria	11.5564	104.928		52.9477	CP044348.1			0
F5_1	NZ_CP044348.1	0.0558655	0	183/1000	Escherichia_coli_strain_P225M_plasmid_pP225M-2,_complete_sequence	2019-12-21	circular	complete	562	plasmid	94752	RefSeq	5395021	Complete_Genome	2019/12/18_00:00	2019/12/18_00:00	TRUE	12789774	SAMN12789774	Cambodia	11.5564_N_104.9282_E	Healthy_human_(stool)			Escherichia_coli	species	cellular_organisms;_Bacteria;_Proteobacteria;_Gammaproteobacteria;_Enterobacterales;_Enterobacteriaceae;_Escherichia	562	Escherichia_coli	561	Escherichia	543	Enterobacteriaceae	91347	Enterobacterales	1236	Gammaproteobacteria	1224	Proteobacteria	2	Bacteria	11.5564	104.928		52.9477	CP044348.1			0
F5_2	NZ_CP044348.1	0.0852783	0	91/1000	Escherichia_coli_strain_P225M_plasmid_pP225M-2,_complete_sequence	2019-12-21	circular	complete	562	plasmid	94752	RefSeq	5395021	Complete_Genome	2019/12/18_00:00	2019/12/18_00:00	TRUE	12789774	SAMN12789774	Cambodia	11.5564_N_104.9282_E	Healthy_human_(stool)			Escherichia_coli	species	cellular_organisms;_Bacteria;_Proteobacteria;_Gammaproteobacteria;_Enterobacterales;_Enterobacteriaceae;_Escherichia	562	Escherichia_coli	561	Escherichia	543	Enterobacteriaceae	91347	Enterobacterales	1236	Gammaproteobacteria	1224	Proteobacteria	2	Bacteria	11.5564	104.928		52.9477	CP044348.1			0
F9_1	NZ_CP044348.1	0.0639874	0	150/1000	Escherichia_coli_strain_P225M_plasmid_pP225M-2,_complete_sequence	2019-12-21	circular	complete	562	plasmid	94752	RefSeq	5395021	Complete_Genome	2019/12/18_00:00	2019/12/18_00:00	TRUE	12789774	SAMN12789774	Cambodia	11.5564_N_104.9282_E	Healthy_human_(stool)			Escherichia_coli	species	cellular_organisms;_Bacteria;_Proteobacteria;_Gammaproteobacteria;_Enterobacterales;_Enterobacteriaceae;_Escherichia	562	Escherichia_coli	561	Escherichia	543	Enterobacteriaceae	91347	Enterobacterales	1236	Gammaproteobacteria	1224	Proteobacteria	2	Bacteria	11.5564	104.928		52.9477	CP044348.1			0
F1_1	NZ_CP044347.1	0.0427316	0	256/1000	Escherichia_coli_strain_P225M_plasmid_pP225M-CTX-M-55,_complete_sequence	2019-12-21	circular	complete	562	plasmid	142472	RefSeq	5395021	Complete_Genome	2019/12/18_00:00	2019/12/18_00:00	TRUE	12789774	SAMN12789774	Cambodia	11.5564_N_104.9282_E	Healthy_human_(stool)			Escherichia_coli	species	cellular_organisms;_Bacteria;_Proteobacteria;_Gammaproteobacteria;_Enterobacterales;_Enterobacteriaceae;_Escherichia	562	Escherichia_coli	561	Escherichia	543	Enterobacteriaceae	91347	Enterobacterales	1236	Gammaproteobacteria	1224	Proteobacteria	2	Bacteria	11.5564	104.928		50.5994	CP044347.1			0
F2_2	NZ_CP044347.1	0.0364545	0	303/1000	Escherichia_coli_strain_P225M_plasmid_pP225M-CTX-M-55,_complete_sequence	2019-12-21	circular	complete	562	plasmid	142472	RefSeq	5395021	Complete_Genome	2019/12/18_00:00	2019/12/18_00:00	TRUE	12789774	SAMN12789774	Cambodia	11.5564_N_104.9282_E	Healthy_human_(stool)			Escherichia_coli	species	cellular_organisms;_Bacteria;_Proteobacteria;_Gammaproteobacteria;_Enterobacterales;_Enterobacteriaceae;_Escherichia	562	Escherichia_coli	561	Escherichia	543	Enterobacteriaceae	91347	Enterobacterales	1236	Gammaproteobacteria	1224	Proteobacteria	2	Bacteria	11.5564	104.928		50.5994	CP044347.1			0
F4_1	NZ_CP044347.1	0.0421447	0	260/1000	Escherichia_coli_strain_P225M_plasmid_pP225M-CTX-M-55,_complete_sequence	2019-12-21	circular	complete	562	plasmid	142472	RefSeq	5395021	Complete_Genome	2019/12/18_00:00	2019/12/18_00:00	TRUE	12789774	SAMN12789774	Cambodia	11.5564_N_104.9282_E	Healthy_human_(stool)			Escherichia_coli	species	cellular_organisms;_Bacteria;_Proteobacteria;_Gammaproteobacteria;_Enterobacterales;_Enterobacteriaceae;_Escherichia	562	Escherichia_coli	561	Escherichia	543	Enterobacteriaceae	91347	Enterobacterales	1236	Gammaproteobacteria	1224	Proteobacteria	2	Bacteria	11.5564	104.928		50.5994	CP044347.1			0
F5_1	NZ_CP044347.1	0.0299949	0	363/1000	Escherichia_coli_strain_P225M_plasmid_pP225M-CTX-M-55,_complete_sequence	2019-12-21	circular	complete	562	plasmid	142472	RefSeq	5395021	Complete_Genome	2019/12/18_00:00	2019/12/18_00:00	TRUE	12789774	SAMN12789774	Cambodia	11.5564_N_104.9282_E	Healthy_human_(stool)			Escherichia_coli	species	cellular_organisms;_Bacteria;_Proteobacteria;_Gammaproteobacteria;_Enterobacterales;_Enterobacteriaceae;_Escherichia	562	Escherichia_coli	561	Escherichia	543	Enterobacteriaceae	91347	Enterobacterales	1236	Gammaproteobacteria	1224	Proteobacteria	2	Bacteria	11.5564	104.928		50.5994	CP044347.1			0
F9_1	NZ_CP044347.1	0.0422904	0	259/1000	Escherichia_coli_strain_P225M_plasmid_pP225M-CTX-M-55,_complete_sequence	2019-12-21	circular	complete	562	plasmid	142472	RefSeq	5395021	Complete_Genome	2019/12/18_00:00	2019/12/18_00:00	TRUE	12789774	SAMN12789774	Cambodia	11.5564_N_104.9282_E	Healthy_human_(stool)			Escherichia_coli	species	cellular_organisms;_Bacteria;_Proteobacteria;_Gammaproteobacteria;_Enterobacterales;_Enterobacteriaceae;_Escherichia	562	Escherichia_coli	561	Escherichia	543	Enterobacteriaceae	91347	Enterobacterales	1236	Gammaproteobacteria	1224	Proteobacteria	2	Bacteria	11.5564	104.928		50.5994	CP044347.1			0
F3_4	NZ_CP044301.1	0.0974869	0	69/1000	Escherichia_coli_strain_P59A_plasmid_pP59A-3,_complete_sequence	2019-12-21	circular	complete	562	plasmid	83169	RefSeq	5395001	Complete_Genome	2019/12/18_00:00	2019/12/18_00:00	TRUE	12789773	SAMN12789773	Cambodia	11.5564_N_104.9282_E	Pork			Escherichia_coli	species	cellular_organisms;_Bacteria;_Proteobacteria;_Gammaproteobacteria;_Enterobacterales;_Enterobacteriaceae;_Escherichia	562	Escherichia_coli	561	Escherichia	543	Enterobacteriaceae	91347	Enterobacterales	1236	Gammaproteobacteria	1224	Proteobacteria	2	Bacteria	11.5564	104.928		51.7236	CP044301.1			0
F5_1	NZ_CP044301.1	0.0843302	0	93/1000	Escherichia_coli_strain_P59A_plasmid_pP59A-3,_complete_sequence	2019-12-21	circular	complete	562	plasmid	83169	RefSeq	5395001	Complete_Genome	2019/12/18_00:00	2019/12/18_00:00	TRUE	12789773	SAMN12789773	Cambodia	11.5564_N_104.9282_E	Pork			Escherichia_coli	species	cellular_organisms;_Bacteria;_Proteobacteria;_Gammaproteobacteria;_Enterobacterales;_Enterobacteriaceae;_Escherichia	562	Escherichia_coli	561	Escherichia	543	Enterobacteriaceae	91347	Enterobacterales	1236	Gammaproteobacteria	1224	Proteobacteria	2	Bacteria	11.5564	104.928		51.7236	CP044301.1			0
F5_2	NZ_CP044301.1	0.0962153	0	71/1000	Escherichia_coli_strain_P59A_plasmid_pP59A-3,_complete_sequence	2019-12-21	circular	complete	562	plasmid	83169	RefSeq	5395001	Complete_Genome	2019/12/18_00:00	2019/12/18_00:00	TRUE	12789773	SAMN12789773	Cambodia	11.5564_N_104.9282_E	Pork			Escherichia_coli	species	cellular_organisms;_Bacteria;_Proteobacteria;_Gammaproteobacteria;_Enterobacterales;_Enterobacteriaceae;_Escherichia	562	Escherichia_coli	561	Escherichia	543	Enterobacteriaceae	91347	Enterobacterales	1236	Gammaproteobacteria	1224	Proteobacteria	2	Bacteria	11.5564	104.928		51.7236	CP044301.1			0
F3_6	NZ_CP044302.1	0.0943778	0	74/1000	Escherichia_coli_strain_P59A_plasmid_pP59A-4,_complete_sequence	2019-12-21	circular	complete	562	plasmid	23839	RefSeq	5395001	Complete_Genome	2019/12/18_00:00	2019/12/18_00:00	TRUE	12789773	SAMN12789773	Cambodia	11.5564_N_104.9282_E	Pork			Escherichia_coli	species	cellular_organisms;_Bacteria;_Proteobacteria;_Gammaproteobacteria;_Enterobacterales;_Enterobacteriaceae;_Escherichia	562	Escherichia_coli	561	Escherichia	543	Enterobacteriaceae	91347	Enterobacterales	1236	Gammaproteobacteria	1224	Proteobacteria	2	Bacteria	11.5564	104.928		47.0406	CP044302.1			0
F2_1	NZ_CP044299.1	0.0138985	0	596/1000	Escherichia_coli_strain_P59A_plasmid_pP59A-CTX-M-55,_complete_sequence	2019-12-21	circular	complete	562	plasmid	253160	RefSeq	5395001	Complete_Genome	2019/12/18_00:00	2019/12/18_00:00	TRUE	12789773	SAMN12789773	Cambodia	11.5564_N_104.9282_E	Pork			Escherichia_coli	species	cellular_organisms;_Bacteria;_Proteobacteria;_Gammaproteobacteria;_Enterobacterales;_Enterobacteriaceae;_Escherichia	562	Escherichia_coli	561	Escherichia	543	Enterobacteriaceae	91347	Enterobacterales	1236	Gammaproteobacteria	1224	Proteobacteria	2	Bacteria	11.5564	104.928		47.344	CP044299.1			0
F1_2	NZ_CP031899.1	0.0558655	0	183/1000	Escherichia_coli_O113:H21_strain_FWSEC0010_plasmid_unnamed1,_complete_sequence	2019-05-03	circular	complete	1078021	plasmid	160712	RefSeq	2686771	Complete_Genome	2019/05/01_00:00	2019/05/01_00:00	TRUE	8768111	SAMN08768111	Canada	missing	Clinical:_Human_(Homo_sapiens)	Homo_sapiens		Escherichia_coli_O113:H21	serotype	cellular_organisms;_Bacteria;_Proteobacteria;_Gammaproteobacteria;_Enterobacterales;_Enterobacteriaceae;_Escherichia;_Escherichia_coli	562	Escherichia_coli	561	Escherichia	543	Enterobacteriaceae	91347	Enterobacterales	1236	Gammaproteobacteria	1224	Proteobacteria	2	Bacteria	61.0667	-107.992	Canada	49.4294	CP031899.1			0
F1_3	NZ_CP031899.1	0.0955937	0	72/1000	Escherichia_coli_O113:H21_strain_FWSEC0010_plasmid_unnamed1,_complete_sequence	2019-05-03	circular	complete	1078021	plasmid	160712	RefSeq	2686771	Complete_Genome	2019/05/01_00:00	2019/05/01_00:00	TRUE	8768111	SAMN08768111	Canada	missing	Clinical:_Human_(Homo_sapiens)	Homo_sapiens		Escherichia_coli_O113:H21	serotype	cellular_organisms;_Bacteria;_Proteobacteria;_Gammaproteobacteria;_Enterobacterales;_Enterobacteriaceae;_Escherichia;_Escherichia_coli	562	Escherichia_coli	561	Escherichia	543	Enterobacteriaceae	91347	Enterobacterales	1236	Gammaproteobacteria	1224	Proteobacteria	2	Bacteria	61.0667	-107.992	Canada	49.4294	CP031899.1			0
F4_2	NZ_CP031899.1	0.0554283	0	185/1000	Escherichia_coli_O113:H21_strain_FWSEC0010_plasmid_unnamed1,_complete_sequence	2019-05-03	circular	complete	1078021	plasmid	160712	RefSeq	2686771	Complete_Genome	2019/05/01_00:00	2019/05/01_00:00	TRUE	8768111	SAMN08768111	Canada	missing	Clinical:_Human_(Homo_sapiens)	Homo_sapiens		Escherichia_coli_O113:H21	serotype	cellular_organisms;_Bacteria;_Proteobacteria;_Gammaproteobacteria;_Enterobacterales;_Enterobacteriaceae;_Escherichia;_Escherichia_coli	562	Escherichia_coli	561	Escherichia	543	Enterobacteriaceae	91347	Enterobacterales	1236	Gammaproteobacteria	1224	Proteobacteria	2	Bacteria	61.0667	-107.992	Canada	49.4294	CP031899.1			0
F6_1	NZ_CP031899.1	0.0565317	0	180/1000	Escherichia_coli_O113:H21_strain_FWSEC0010_plasmid_unnamed1,_complete_sequence	2019-05-03	circular	complete	1078021	plasmid	160712	RefSeq	2686771	Complete_Genome	2019/05/01_00:00	2019/05/01_00:00	TRUE	8768111	SAMN08768111	Canada	missing	Clinical:_Human_(Homo_sapiens)	Homo_sapiens		Escherichia_coli_O113:H21	serotype	cellular_organisms;_Bacteria;_Proteobacteria;_Gammaproteobacteria;_Enterobacterales;_Enterobacteriaceae;_Escherichia;_Escherichia_coli	562	Escherichia_coli	561	Escherichia	543	Enterobacteriaceae	91347	Enterobacterales	1236	Gammaproteobacteria	1224	Proteobacteria	2	Bacteria	61.0667	-107.992	Canada	49.4294	CP031899.1			0
F7_2	NZ_CP031899.1	0.0554283	0	185/1000	Escherichia_coli_O113:H21_strain_FWSEC0010_plasmid_unnamed1,_complete_sequence	2019-05-03	circular	complete	1078021	plasmid	160712	RefSeq	2686771	Complete_Genome	2019/05/01_00:00	2019/05/01_00:00	TRUE	8768111	SAMN08768111	Canada	missing	Clinical:_Human_(Homo_sapiens)	Homo_sapiens		Escherichia_coli_O113:H21	serotype	cellular_organisms;_Bacteria;_Proteobacteria;_Gammaproteobacteria;_Enterobacterales;_Enterobacteriaceae;_Escherichia;_Escherichia_coli	562	Escherichia_coli	561	Escherichia	543	Enterobacteriaceae	91347	Enterobacterales	1236	Gammaproteobacteria	1224	Proteobacteria	2	Bacteria	61.0667	-107.992	Canada	49.4294	CP031899.1			0
F9_3	NZ_CP031899.1	0.0565317	0	180/1000	Escherichia_coli_O113:H21_strain_FWSEC0010_plasmid_unnamed1,_complete_sequence	2019-05-03	circular	complete	1078021	plasmid	160712	RefSeq	2686771	Complete_Genome	2019/05/01_00:00	2019/05/01_00:00	TRUE	8768111	SAMN08768111	Canada	missing	Clinical:_Human_(Homo_sapiens)	Homo_sapiens		Escherichia_coli_O113:H21	serotype	cellular_organisms;_Bacteria;_Proteobacteria;_Gammaproteobacteria;_Enterobacterales;_Enterobacteriaceae;_Escherichia;_Escherichia_coli	562	Escherichia_coli	561	Escherichia	543	Enterobacteriaceae	91347	Enterobacterales	1236	Gammaproteobacteria	1224	Proteobacteria	2	Bacteria	61.0667	-107.992	Canada	49.4294	CP031899.1			0
F1_1	CP059945.1	0.0392331	0	281/1000	Escherichia_coli_strain_101.3_plasmid_p1,_complete_sequence	2020-08-12	circular	complete	562	plasmid	116752	INSDC	7869351	Complete_Genome	2020/08/12_00:00	2020/08/12_00:00	TRUE	13613890	SAMN13613890	Canada			Turkey	fecal	Escherichia_coli	species	cellular_organisms;_Bacteria;_Proteobacteria;_Gammaproteobacteria;_Enterobacterales;_Enterobacteriaceae;_Escherichia	562	Escherichia_coli	561	Escherichia	543	Enterobacteriaceae	91347	Enterobacterales	1236	Gammaproteobacteria	1224	Proteobacteria	2	Bacteria	61.0667	-107.992	Canada	50.3195				0
F2_2	CP059945.1	0.0320933	0	342/1000	Escherichia_coli_strain_101.3_plasmid_p1,_complete_sequence	2020-08-12	circular	complete	562	plasmid	116752	INSDC	7869351	Complete_Genome	2020/08/12_00:00	2020/08/12_00:00	TRUE	13613890	SAMN13613890	Canada			Turkey	fecal	Escherichia_coli	species	cellular_organisms;_Bacteria;_Proteobacteria;_Gammaproteobacteria;_Enterobacterales;_Enterobacteriaceae;_Escherichia	562	Escherichia_coli	561	Escherichia	543	Enterobacteriaceae	91347	Enterobacterales	1236	Gammaproteobacteria	1224	Proteobacteria	2	Bacteria	61.0667	-107.992	Canada	50.3195				0
F4_1	CP059945.1	0.0385787	0	286/1000	Escherichia_coli_strain_101.3_plasmid_p1,_complete_sequence	2020-08-12	circular	complete	562	plasmid	116752	INSDC	7869351	Complete_Genome	2020/08/12_00:00	2020/08/12_00:00	TRUE	13613890	SAMN13613890	Canada			Turkey	fecal	Escherichia_coli	species	cellular_organisms;_Bacteria;_Proteobacteria;_Gammaproteobacteria;_Enterobacterales;_Enterobacteriaceae;_Escherichia	562	Escherichia_coli	561	Escherichia	543	Enterobacteriaceae	91347	Enterobacterales	1236	Gammaproteobacteria	1224	Proteobacteria	2	Bacteria	61.0667	-107.992	Canada	50.3195				0
F5_1	CP059945.1	0.0243695	0	428/1000	Escherichia_coli_strain_101.3_plasmid_p1,_complete_sequence	2020-08-12	circular	complete	562	plasmid	116752	INSDC	7869351	Complete_Genome	2020/08/12_00:00	2020/08/12_00:00	TRUE	13613890	SAMN13613890	Canada			Turkey	fecal	Escherichia_coli	species	cellular_organisms;_Bacteria;_Proteobacteria;_Gammaproteobacteria;_Enterobacterales;_Enterobacteriaceae;_Escherichia	562	Escherichia_coli	561	Escherichia	543	Enterobacteriaceae	91347	Enterobacterales	1236	Gammaproteobacteria	1224	Proteobacteria	2	Bacteria	61.0667	-107.992	Canada	50.3195				0
F9_1	CP059945.1	0.0389696	0	283/1000	Escherichia_coli_strain_101.3_plasmid_p1,_complete_sequence	2020-08-12	circular	complete	562	plasmid	116752	INSDC	7869351	Complete_Genome	2020/08/12_00:00	2020/08/12_00:00	TRUE	13613890	SAMN13613890	Canada			Turkey	fecal	Escherichia_coli	species	cellular_organisms;_Bacteria;_Proteobacteria;_Gammaproteobacteria;_Enterobacterales;_Enterobacteriaceae;_Escherichia	562	Escherichia_coli	561	Escherichia	543	Enterobacteriaceae	91347	Enterobacterales	1236	Gammaproteobacteria	1224	Proteobacteria	2	Bacteria	61.0667	-107.992	Canada	50.3195				0
F9_2	CP059946.1	0.0219913	0	460/1000	Escherichia_coli_strain_101.3_plasmid_p2,_complete_sequence	2020-08-12	circular	complete	562	plasmid	110330	INSDC	7869351	Complete_Genome	2020/08/12_00:00	2020/08/12_00:00	TRUE	13613890	SAMN13613890	Canada			Turkey	fecal	Escherichia_coli	species	cellular_organisms;_Bacteria;_Proteobacteria;_Gammaproteobacteria;_Enterobacterales;_Enterobacteriaceae;_Escherichia	562	Escherichia_coli	561	Escherichia	543	Enterobacteriaceae	91347	Enterobacterales	1236	Gammaproteobacteria	1224	Proteobacteria	2	Bacteria	61.0667	-107.992	Canada	46.428				0
F3_4	CP059930.1	0.0872439	0	87/1000	Escherichia_coli_strain_162.2_plasmid_p1,_complete_sequence	2020-08-12	circular	complete	562	plasmid	99943	INSDC	7869311	Complete_Genome	2020/08/12_00:00	2020/08/12_00:00	TRUE	13613895	SAMN13613895	Canada			Turkey	fecal	Escherichia_coli	species	cellular_organisms;_Bacteria;_Proteobacteria;_Gammaproteobacteria;_Enterobacterales;_Enterobacteriaceae;_Escherichia	562	Escherichia_coli	561	Escherichia	543	Enterobacteriaceae	91347	Enterobacterales	1236	Gammaproteobacteria	1224	Proteobacteria	2	Bacteria	61.0667	-107.992	Canada	53.5335				0
F5_2	CP059930.1	0.0862491	0	89/1000	Escherichia_coli_strain_162.2_plasmid_p1,_complete_sequence	2020-08-12	circular	complete	562	plasmid	99943	INSDC	7869311	Complete_Genome	2020/08/12_00:00	2020/08/12_00:00	TRUE	13613895	SAMN13613895	Canada			Turkey	fecal	Escherichia_coli	species	cellular_organisms;_Bacteria;_Proteobacteria;_Gammaproteobacteria;_Enterobacterales;_Enterobacteriaceae;_Escherichia	562	Escherichia_coli	561	Escherichia	543	Enterobacteriaceae	91347	Enterobacterales	1236	Gammaproteobacteria	1224	Proteobacteria	2	Bacteria	61.0667	-107.992	Canada	53.5335				0
F1_1	NZ_CP059908.1	0.0448759	0	242/1000	Escherichia_coli_strain_181.1_plasmid_p1,_complete_sequence	2020-08-13	circular	complete	562	plasmid	193291	RefSeq	7869251	Complete_Genome	2020/08/12_00:00	2020/08/12_00:00	TRUE	13613900	SAMN13613900	Canada			Turkey	fecal	Escherichia_coli	species	cellular_organisms;_Bacteria;_Proteobacteria;_Gammaproteobacteria;_Enterobacterales;_Enterobacteriaceae;_Escherichia	562	Escherichia_coli	561	Escherichia	543	Enterobacteriaceae	91347	Enterobacterales	1236	Gammaproteobacteria	1224	Proteobacteria	2	Bacteria	61.0667	-107.992	Canada	49.5626	CP059908.1			0
F2_2	NZ_CP059908.1	0.0254028	0	415/1000	Escherichia_coli_strain_181.1_plasmid_p1,_complete_sequence	2020-08-13	circular	complete	562	plasmid	193291	RefSeq	7869251	Complete_Genome	2020/08/12_00:00	2020/08/12_00:00	TRUE	13613900	SAMN13613900	Canada			Turkey	fecal	Escherichia_coli	species	cellular_organisms;_Bacteria;_Proteobacteria;_Gammaproteobacteria;_Enterobacterales;_Enterobacteriaceae;_Escherichia	562	Escherichia_coli	561	Escherichia	543	Enterobacteriaceae	91347	Enterobacterales	1236	Gammaproteobacteria	1224	Proteobacteria	2	Bacteria	61.0667	-107.992	Canada	49.5626	CP059908.1			0
F4_1	NZ_CP059908.1	0.0447178	0	243/1000	Escherichia_coli_strain_181.1_plasmid_p1,_complete_sequence	2020-08-13	circular	complete	562	plasmid	193291	RefSeq	7869251	Complete_Genome	2020/08/12_00:00	2020/08/12_00:00	TRUE	13613900	SAMN13613900	Canada			Turkey	fecal	Escherichia_coli	species	cellular_organisms;_Bacteria;_Proteobacteria;_Gammaproteobacteria;_Enterobacterales;_Enterobacteriaceae;_Escherichia	562	Escherichia_coli	561	Escherichia	543	Enterobacteriaceae	91347	Enterobacterales	1236	Gammaproteobacteria	1224	Proteobacteria	2	Bacteria	61.0667	-107.992	Canada	49.5626	CP059908.1			0
F5_1	NZ_CP059908.1	0.0436329	0	250/1000	Escherichia_coli_strain_181.1_plasmid_p1,_complete_sequence	2020-08-13	circular	complete	562	plasmid	193291	RefSeq	7869251	Complete_Genome	2020/08/12_00:00	2020/08/12_00:00	TRUE	13613900	SAMN13613900	Canada			Turkey	fecal	Escherichia_coli	species	cellular_organisms;_Bacteria;_Proteobacteria;_Gammaproteobacteria;_Enterobacterales;_Enterobacteriaceae;_Escherichia	562	Escherichia_coli	561	Escherichia	543	Enterobacteriaceae	91347	Enterobacterales	1236	Gammaproteobacteria	1224	Proteobacteria	2	Bacteria	61.0667	-107.992	Canada	49.5626	CP059908.1			0
F9_1	NZ_CP059908.1	0.0450347	0	241/1000	Escherichia_coli_strain_181.1_plasmid_p1,_complete_sequence	2020-08-13	circular	complete	562	plasmid	193291	RefSeq	7869251	Complete_Genome	2020/08/12_00:00	2020/08/12_00:00	TRUE	13613900	SAMN13613900	Canada			Turkey	fecal	Escherichia_coli	species	cellular_organisms;_Bacteria;_Proteobacteria;_Gammaproteobacteria;_Enterobacterales;_Enterobacteriaceae;_Escherichia	562	Escherichia_coli	561	Escherichia	543	Enterobacteriaceae	91347	Enterobacterales	1236	Gammaproteobacteria	1224	Proteobacteria	2	Bacteria	61.0667	-107.992	Canada	49.5626	CP059908.1			0
F1_2	NZ_CP059909.1	0.0962153	0	71/1000	Escherichia_coli_strain_181.1_plasmid_p2,_complete_sequence	2020-08-13	circular	complete	562	plasmid	111912	RefSeq	7869251	Complete_Genome	2020/08/12_00:00	2020/08/12_00:00	TRUE	13613900	SAMN13613900	Canada			Turkey	fecal	Escherichia_coli	species	cellular_organisms;_Bacteria;_Proteobacteria;_Gammaproteobacteria;_Enterobacterales;_Enterobacteriaceae;_Escherichia	562	Escherichia_coli	561	Escherichia	543	Enterobacteriaceae	91347	Enterobacterales	1236	Gammaproteobacteria	1224	Proteobacteria	2	Bacteria	61.0667	-107.992	Canada	50.7685	CP059909.1			0
F1_3	NZ_CP059909.1	0.025484	0	414/1000	Escherichia_coli_strain_181.1_plasmid_p2,_complete_sequence	2020-08-13	circular	complete	562	plasmid	111912	RefSeq	7869251	Complete_Genome	2020/08/12_00:00	2020/08/12_00:00	TRUE	13613900	SAMN13613900	Canada			Turkey	fecal	Escherichia_coli	species	cellular_organisms;_Bacteria;_Proteobacteria;_Gammaproteobacteria;_Enterobacterales;_Enterobacteriaceae;_Escherichia	562	Escherichia_coli	561	Escherichia	543	Enterobacteriaceae	91347	Enterobacterales	1236	Gammaproteobacteria	1224	Proteobacteria	2	Bacteria	61.0667	-107.992	Canada	50.7685	CP059909.1			0
F4_2	NZ_CP059909.1	0.0974869	0	69/1000	Escherichia_coli_strain_181.1_plasmid_p2,_complete_sequence	2020-08-13	circular	complete	562	plasmid	111912	RefSeq	7869251	Complete_Genome	2020/08/12_00:00	2020/08/12_00:00	TRUE	13613900	SAMN13613900	Canada			Turkey	fecal	Escherichia_coli	species	cellular_organisms;_Bacteria;_Proteobacteria;_Gammaproteobacteria;_Enterobacterales;_Enterobacteriaceae;_Escherichia	562	Escherichia_coli	561	Escherichia	543	Enterobacteriaceae	91347	Enterobacterales	1236	Gammaproteobacteria	1224	Proteobacteria	2	Bacteria	61.0667	-107.992	Canada	50.7685	CP059909.1			0
F6_1	NZ_CP059909.1	0.0974869	0	69/1000	Escherichia_coli_strain_181.1_plasmid_p2,_complete_sequence	2020-08-13	circular	complete	562	plasmid	111912	RefSeq	7869251	Complete_Genome	2020/08/12_00:00	2020/08/12_00:00	TRUE	13613900	SAMN13613900	Canada			Turkey	fecal	Escherichia_coli	species	cellular_organisms;_Bacteria;_Proteobacteria;_Gammaproteobacteria;_Enterobacterales;_Enterobacteriaceae;_Escherichia	562	Escherichia_coli	561	Escherichia	543	Enterobacteriaceae	91347	Enterobacterales	1236	Gammaproteobacteria	1224	Proteobacteria	2	Bacteria	61.0667	-107.992	Canada	50.7685	CP059909.1			0
F7_2	NZ_CP059909.1	0.0974869	0	69/1000	Escherichia_coli_strain_181.1_plasmid_p2,_complete_sequence	2020-08-13	circular	complete	562	plasmid	111912	RefSeq	7869251	Complete_Genome	2020/08/12_00:00	2020/08/12_00:00	TRUE	13613900	SAMN13613900	Canada			Turkey	fecal	Escherichia_coli	species	cellular_organisms;_Bacteria;_Proteobacteria;_Gammaproteobacteria;_Enterobacterales;_Enterobacteriaceae;_Escherichia	562	Escherichia_coli	561	Escherichia	543	Enterobacteriaceae	91347	Enterobacterales	1236	Gammaproteobacteria	1224	Proteobacteria	2	Bacteria	61.0667	-107.992	Canada	50.7685	CP059909.1			0
F9_3	NZ_CP059909.1	0.0968463	0	70/1000	Escherichia_coli_strain_181.1_plasmid_p2,_complete_sequence	2020-08-13	circular	complete	562	plasmid	111912	RefSeq	7869251	Complete_Genome	2020/08/12_00:00	2020/08/12_00:00	TRUE	13613900	SAMN13613900	Canada			Turkey	fecal	Escherichia_coli	species	cellular_organisms;_Bacteria;_Proteobacteria;_Gammaproteobacteria;_Enterobacterales;_Enterobacteriaceae;_Escherichia	562	Escherichia_coli	561	Escherichia	543	Enterobacteriaceae	91347	Enterobacterales	1236	Gammaproteobacteria	1224	Proteobacteria	2	Bacteria	61.0667	-107.992	Canada	50.7685	CP059909.1			0
F1_1	NZ_CP059948.1	0.0440934	0	247/1000	Escherichia_coli_strain_268.2_plasmid_p1,_complete_sequence	2020-08-13	circular	complete	562	plasmid	138915	RefSeq	7869371	Complete_Genome	2020/08/12_00:00	2020/08/12_00:00	TRUE	13613889	SAMN13613889	Canada			Turkey	fecal	Escherichia_coli	species	cellular_organisms;_Bacteria;_Proteobacteria;_Gammaproteobacteria;_Enterobacterales;_Enterobacteriaceae;_Escherichia	562	Escherichia_coli	561	Escherichia	543	Enterobacteriaceae	91347	Enterobacterales	1236	Gammaproteobacteria	1224	Proteobacteria	2	Bacteria	61.0667	-107.992	Canada	50.8563	CP059948.1			0
F2_2	NZ_CP059948.1	0.0297077	0	366/1000	Escherichia_coli_strain_268.2_plasmid_p1,_complete_sequence	2020-08-13	circular	complete	562	plasmid	138915	RefSeq	7869371	Complete_Genome	2020/08/12_00:00	2020/08/12_00:00	TRUE	13613889	SAMN13613889	Canada			Turkey	fecal	Escherichia_coli	species	cellular_organisms;_Bacteria;_Proteobacteria;_Gammaproteobacteria;_Enterobacterales;_Enterobacteriaceae;_Escherichia	562	Escherichia_coli	561	Escherichia	543	Enterobacteriaceae	91347	Enterobacterales	1236	Gammaproteobacteria	1224	Proteobacteria	2	Bacteria	61.0667	-107.992	Canada	50.8563	CP059948.1			0
F4_1	NZ_CP059948.1	0.0436329	0	250/1000	Escherichia_coli_strain_268.2_plasmid_p1,_complete_sequence	2020-08-13	circular	complete	562	plasmid	138915	RefSeq	7869371	Complete_Genome	2020/08/12_00:00	2020/08/12_00:00	TRUE	13613889	SAMN13613889	Canada			Turkey	fecal	Escherichia_coli	species	cellular_organisms;_Bacteria;_Proteobacteria;_Gammaproteobacteria;_Enterobacterales;_Enterobacteriaceae;_Escherichia	562	Escherichia_coli	561	Escherichia	543	Enterobacteriaceae	91347	Enterobacterales	1236	Gammaproteobacteria	1224	Proteobacteria	2	Bacteria	61.0667	-107.992	Canada	50.8563	CP059948.1			0
F5_1	NZ_CP059948.1	0.0430292	0	254/1000	Escherichia_coli_strain_268.2_plasmid_p1,_complete_sequence	2020-08-13	circular	complete	562	plasmid	138915	RefSeq	7869371	Complete_Genome	2020/08/12_00:00	2020/08/12_00:00	TRUE	13613889	SAMN13613889	Canada			Turkey	fecal	Escherichia_coli	species	cellular_organisms;_Bacteria;_Proteobacteria;_Gammaproteobacteria;_Enterobacterales;_Enterobacteriaceae;_Escherichia	562	Escherichia_coli	561	Escherichia	543	Enterobacteriaceae	91347	Enterobacterales	1236	Gammaproteobacteria	1224	Proteobacteria	2	Bacteria	61.0667	-107.992	Canada	50.8563	CP059948.1			0
F9_1	NZ_CP059948.1	0.0439391	0	248/1000	Escherichia_coli_strain_268.2_plasmid_p1,_complete_sequence	2020-08-13	circular	complete	562	plasmid	138915	RefSeq	7869371	Complete_Genome	2020/08/12_00:00	2020/08/12_00:00	TRUE	13613889	SAMN13613889	Canada			Turkey	fecal	Escherichia_coli	species	cellular_organisms;_Bacteria;_Proteobacteria;_Gammaproteobacteria;_Enterobacterales;_Enterobacteriaceae;_Escherichia	562	Escherichia_coli	561	Escherichia	543	Enterobacteriaceae	91347	Enterobacterales	1236	Gammaproteobacteria	1224	Proteobacteria	2	Bacteria	61.0667	-107.992	Canada	50.8563	CP059948.1			0
F3_6	NZ_CP059949.1	0.0331502	0	332/1000	Escherichia_coli_strain_268.2_plasmid_p2,_complete_sequence	2020-08-13	circular	complete	562	plasmid	37662	RefSeq	7869371	Complete_Genome	2020/08/12_00:00	2020/08/12_00:00	TRUE	13613889	SAMN13613889	Canada			Turkey	fecal	Escherichia_coli	species	cellular_organisms;_Bacteria;_Proteobacteria;_Gammaproteobacteria;_Enterobacterales;_Enterobacteriaceae;_Escherichia	562	Escherichia_coli	561	Escherichia	543	Enterobacteriaceae	91347	Enterobacterales	1236	Gammaproteobacteria	1224	Proteobacteria	2	Bacteria	61.0667	-107.992	Canada	41.3255	CP059949.1			0
F1_17	NZ_CP059950.1	0.0400373	0	275/1000	Escherichia_coli_strain_268.2_plasmid_p3,_complete_sequence	2020-08-13	circular	complete	562	plasmid	6652	RefSeq	7869371	Complete_Genome	2020/08/12_00:00	2020/08/12_00:00	TRUE	13613889	SAMN13613889	Canada			Turkey	fecal	Escherichia_coli	species	cellular_organisms;_Bacteria;_Proteobacteria;_Gammaproteobacteria;_Enterobacterales;_Enterobacteriaceae;_Escherichia	562	Escherichia_coli	561	Escherichia	543	Enterobacteriaceae	91347	Enterobacterales	1236	Gammaproteobacteria	1224	Proteobacteria	2	Bacteria	61.0667	-107.992	Canada	48.2562	CP059950.1			0
F4_7	NZ_CP059950.1	0.0665597	0	141/1000	Escherichia_coli_strain_268.2_plasmid_p3,_complete_sequence	2020-08-13	circular	complete	562	plasmid	6652	RefSeq	7869371	Complete_Genome	2020/08/12_00:00	2020/08/12_00:00	TRUE	13613889	SAMN13613889	Canada			Turkey	fecal	Escherichia_coli	species	cellular_organisms;_Bacteria;_Proteobacteria;_Gammaproteobacteria;_Enterobacterales;_Enterobacteriaceae;_Escherichia	562	Escherichia_coli	561	Escherichia	543	Enterobacteriaceae	91347	Enterobacterales	1236	Gammaproteobacteria	1224	Proteobacteria	2	Bacteria	61.0667	-107.992	Canada	48.2562	CP059950.1			0
F7_6	NZ_CP059950.1	0.0418553	0	262/1000	Escherichia_coli_strain_268.2_plasmid_p3,_complete_sequence	2020-08-13	circular	complete	562	plasmid	6652	RefSeq	7869371	Complete_Genome	2020/08/12_00:00	2020/08/12_00:00	TRUE	13613889	SAMN13613889	Canada			Turkey	fecal	Escherichia_coli	species	cellular_organisms;_Bacteria;_Proteobacteria;_Gammaproteobacteria;_Enterobacterales;_Enterobacteriaceae;_Escherichia	562	Escherichia_coli	561	Escherichia	543	Enterobacteriaceae	91347	Enterobacterales	1236	Gammaproteobacteria	1224	Proteobacteria	2	Bacteria	61.0667	-107.992	Canada	48.2562	CP059950.1			0
F9_5	NZ_CP059950.1	0.0567566	0	179/1000	Escherichia_coli_strain_268.2_plasmid_p3,_complete_sequence	2020-08-13	circular	complete	562	plasmid	6652	RefSeq	7869371	Complete_Genome	2020/08/12_00:00	2020/08/12_00:00	TRUE	13613889	SAMN13613889	Canada			Turkey	fecal	Escherichia_coli	species	cellular_organisms;_Bacteria;_Proteobacteria;_Gammaproteobacteria;_Enterobacterales;_Enterobacteriaceae;_Escherichia	562	Escherichia_coli	561	Escherichia	543	Enterobacteriaceae	91347	Enterobacterales	1236	Gammaproteobacteria	1224	Proteobacteria	2	Bacteria	61.0667	-107.992	Canada	48.2562	CP059950.1			0
F1_1	CP059905.1	0.0196919	0	494/1000	Escherichia_coli_strain_276.2_plasmid_p1,_complete_sequence	2020-08-12	circular	complete	562	plasmid	141692	INSDC	7869241	Complete_Genome	2020/08/12_00:00	2020/08/12_00:00	TRUE	13613902	SAMN13613902	Canada			Turkey	fecal	Escherichia_coli	species	cellular_organisms;_Bacteria;_Proteobacteria;_Gammaproteobacteria;_Enterobacterales;_Enterobacteriaceae;_Escherichia	562	Escherichia_coli	561	Escherichia	543	Enterobacteriaceae	91347	Enterobacterales	1236	Gammaproteobacteria	1224	Proteobacteria	2	Bacteria	61.0667	-107.992	Canada	49.3938				0
F2_2	CP059905.1	0.0388388	0	284/1000	Escherichia_coli_strain_276.2_plasmid_p1,_complete_sequence	2020-08-12	circular	complete	562	plasmid	141692	INSDC	7869241	Complete_Genome	2020/08/12_00:00	2020/08/12_00:00	TRUE	13613902	SAMN13613902	Canada			Turkey	fecal	Escherichia_coli	species	cellular_organisms;_Bacteria;_Proteobacteria;_Gammaproteobacteria;_Enterobacterales;_Enterobacteriaceae;_Escherichia	562	Escherichia_coli	561	Escherichia	543	Enterobacteriaceae	91347	Enterobacterales	1236	Gammaproteobacteria	1224	Proteobacteria	2	Bacteria	61.0667	-107.992	Canada	49.3938				0
F4_1	CP059905.1	0.0193079	0	500/1000	Escherichia_coli_strain_276.2_plasmid_p1,_complete_sequence	2020-08-12	circular	complete	562	plasmid	141692	INSDC	7869241	Complete_Genome	2020/08/12_00:00	2020/08/12_00:00	TRUE	13613902	SAMN13613902	Canada			Turkey	fecal	Escherichia_coli	species	cellular_organisms;_Bacteria;_Proteobacteria;_Gammaproteobacteria;_Enterobacterales;_Enterobacteriaceae;_Escherichia	562	Escherichia_coli	561	Escherichia	543	Enterobacteriaceae	91347	Enterobacterales	1236	Gammaproteobacteria	1224	Proteobacteria	2	Bacteria	61.0667	-107.992	Canada	49.3938				0
F5_1	CP059905.1	0.0102718	0	675/1000	Escherichia_coli_strain_276.2_plasmid_p1,_complete_sequence	2020-08-12	circular	complete	562	plasmid	141692	INSDC	7869241	Complete_Genome	2020/08/12_00:00	2020/08/12_00:00	TRUE	13613902	SAMN13613902	Canada			Turkey	fecal	Escherichia_coli	species	cellular_organisms;_Bacteria;_Proteobacteria;_Gammaproteobacteria;_Enterobacterales;_Enterobacteriaceae;_Escherichia	562	Escherichia_coli	561	Escherichia	543	Enterobacteriaceae	91347	Enterobacterales	1236	Gammaproteobacteria	1224	Proteobacteria	2	Bacteria	61.0667	-107.992	Canada	49.3938				0
F9_1	CP059905.1	0.0194991	0	497/1000	Escherichia_coli_strain_276.2_plasmid_p1,_complete_sequence	2020-08-12	circular	complete	562	plasmid	141692	INSDC	7869241	Complete_Genome	2020/08/12_00:00	2020/08/12_00:00	TRUE	13613902	SAMN13613902	Canada			Turkey	fecal	Escherichia_coli	species	cellular_organisms;_Bacteria;_Proteobacteria;_Gammaproteobacteria;_Enterobacterales;_Enterobacteriaceae;_Escherichia	562	Escherichia_coli	561	Escherichia	543	Enterobacteriaceae	91347	Enterobacterales	1236	Gammaproteobacteria	1224	Proteobacteria	2	Bacteria	61.0667	-107.992	Canada	49.3938				0
F1_2	CP059906.1	0.0981375	0	68/1000	Escherichia_coli_strain_276.2_plasmid_p2,_complete_sequence	2020-08-12	circular	complete	562	plasmid	110468	INSDC	7869241	Complete_Genome	2020/08/12_00:00	2020/08/12_00:00	TRUE	13613902	SAMN13613902	Canada			Turkey	fecal	Escherichia_coli	species	cellular_organisms;_Bacteria;_Proteobacteria;_Gammaproteobacteria;_Enterobacterales;_Enterobacteriaceae;_Escherichia	562	Escherichia_coli	561	Escherichia	543	Enterobacteriaceae	91347	Enterobacterales	1236	Gammaproteobacteria	1224	Proteobacteria	2	Bacteria	61.0667	-107.992	Canada	50.4888				0
F1_3	CP059906.1	0.0242917	0	429/1000	Escherichia_coli_strain_276.2_plasmid_p2,_complete_sequence	2020-08-12	circular	complete	562	plasmid	110468	INSDC	7869241	Complete_Genome	2020/08/12_00:00	2020/08/12_00:00	TRUE	13613902	SAMN13613902	Canada			Turkey	fecal	Escherichia_coli	species	cellular_organisms;_Bacteria;_Proteobacteria;_Gammaproteobacteria;_Enterobacterales;_Enterobacteriaceae;_Escherichia	562	Escherichia_coli	561	Escherichia	543	Enterobacteriaceae	91347	Enterobacterales	1236	Gammaproteobacteria	1224	Proteobacteria	2	Bacteria	61.0667	-107.992	Canada	50.4888				0
F6_1	CP059906.1	0.0994698	0	66/1000	Escherichia_coli_strain_276.2_plasmid_p2,_complete_sequence	2020-08-12	circular	complete	562	plasmid	110468	INSDC	7869241	Complete_Genome	2020/08/12_00:00	2020/08/12_00:00	TRUE	13613902	SAMN13613902	Canada			Turkey	fecal	Escherichia_coli	species	cellular_organisms;_Bacteria;_Proteobacteria;_Gammaproteobacteria;_Enterobacterales;_Enterobacteriaceae;_Escherichia	562	Escherichia_coli	561	Escherichia	543	Enterobacteriaceae	91347	Enterobacterales	1236	Gammaproteobacteria	1224	Proteobacteria	2	Bacteria	61.0667	-107.992	Canada	50.4888				0
F7_2	CP059906.1	0.0994698	0	66/1000	Escherichia_coli_strain_276.2_plasmid_p2,_complete_sequence	2020-08-12	circular	complete	562	plasmid	110468	INSDC	7869241	Complete_Genome	2020/08/12_00:00	2020/08/12_00:00	TRUE	13613902	SAMN13613902	Canada			Turkey	fecal	Escherichia_coli	species	cellular_organisms;_Bacteria;_Proteobacteria;_Gammaproteobacteria;_Enterobacterales;_Enterobacteriaceae;_Escherichia	562	Escherichia_coli	561	Escherichia	543	Enterobacteriaceae	91347	Enterobacterales	1236	Gammaproteobacteria	1224	Proteobacteria	2	Bacteria	61.0667	-107.992	Canada	50.4888				0
F9_3	CP059906.1	0.0987984	0	67/1000	Escherichia_coli_strain_276.2_plasmid_p2,_complete_sequence	2020-08-12	circular	complete	562	plasmid	110468	INSDC	7869241	Complete_Genome	2020/08/12_00:00	2020/08/12_00:00	TRUE	13613902	SAMN13613902	Canada			Turkey	fecal	Escherichia_coli	species	cellular_organisms;_Bacteria;_Proteobacteria;_Gammaproteobacteria;_Enterobacterales;_Enterobacteriaceae;_Escherichia	562	Escherichia_coli	561	Escherichia	543	Enterobacteriaceae	91347	Enterobacterales	1236	Gammaproteobacteria	1224	Proteobacteria	2	Bacteria	61.0667	-107.992	Canada	50.4888				0
F1_1	CP059926.1	0.0412845	0	266/1000	Escherichia_coli_strain_34.1_plasmid_p1,_complete_sequence	2020-08-12	circular	complete	562	plasmid	123891	INSDC	7869301	Complete_Genome	2020/08/12_00:00	2020/08/12_00:00	TRUE	13613896	SAMN13613896	Canada			Turkey	fecal	Escherichia_coli	species	cellular_organisms;_Bacteria;_Proteobacteria;_Gammaproteobacteria;_Enterobacterales;_Enterobacteriaceae;_Escherichia	562	Escherichia_coli	561	Escherichia	543	Enterobacteriaceae	91347	Enterobacterales	1236	Gammaproteobacteria	1224	Proteobacteria	2	Bacteria	61.0667	-107.992	Canada	49.7139				0
F2_2	CP059926.1	0.0415686	0	264/1000	Escherichia_coli_strain_34.1_plasmid_p1,_complete_sequence	2020-08-12	circular	complete	562	plasmid	123891	INSDC	7869301	Complete_Genome	2020/08/12_00:00	2020/08/12_00:00	TRUE	13613896	SAMN13613896	Canada			Turkey	fecal	Escherichia_coli	species	cellular_organisms;_Bacteria;_Proteobacteria;_Gammaproteobacteria;_Enterobacterales;_Enterobacteriaceae;_Escherichia	562	Escherichia_coli	561	Escherichia	543	Enterobacteriaceae	91347	Enterobacterales	1236	Gammaproteobacteria	1224	Proteobacteria	2	Bacteria	61.0667	-107.992	Canada	49.7139				0
F4_1	CP059926.1	0.0408631	0	269/1000	Escherichia_coli_strain_34.1_plasmid_p1,_complete_sequence	2020-08-12	circular	complete	562	plasmid	123891	INSDC	7869301	Complete_Genome	2020/08/12_00:00	2020/08/12_00:00	TRUE	13613896	SAMN13613896	Canada			Turkey	fecal	Escherichia_coli	species	cellular_organisms;_Bacteria;_Proteobacteria;_Gammaproteobacteria;_Enterobacterales;_Enterobacteriaceae;_Escherichia	562	Escherichia_coli	561	Escherichia	543	Enterobacteriaceae	91347	Enterobacterales	1236	Gammaproteobacteria	1224	Proteobacteria	2	Bacteria	61.0667	-107.992	Canada	49.7139				0
F5_1	CP059926.1	0.0408631	0	269/1000	Escherichia_coli_strain_34.1_plasmid_p1,_complete_sequence	2020-08-12	circular	complete	562	plasmid	123891	INSDC	7869301	Complete_Genome	2020/08/12_00:00	2020/08/12_00:00	TRUE	13613896	SAMN13613896	Canada			Turkey	fecal	Escherichia_coli	species	cellular_organisms;_Bacteria;_Proteobacteria;_Gammaproteobacteria;_Enterobacterales;_Enterobacteriaceae;_Escherichia	562	Escherichia_coli	561	Escherichia	543	Enterobacteriaceae	91347	Enterobacterales	1236	Gammaproteobacteria	1224	Proteobacteria	2	Bacteria	61.0667	-107.992	Canada	49.7139				0
F9_1	CP059926.1	0.0411434	0	267/1000	Escherichia_coli_strain_34.1_plasmid_p1,_complete_sequence	2020-08-12	circular	complete	562	plasmid	123891	INSDC	7869301	Complete_Genome	2020/08/12_00:00	2020/08/12_00:00	TRUE	13613896	SAMN13613896	Canada			Turkey	fecal	Escherichia_coli	species	cellular_organisms;_Bacteria;_Proteobacteria;_Gammaproteobacteria;_Enterobacterales;_Enterobacteriaceae;_Escherichia	562	Escherichia_coli	561	Escherichia	543	Enterobacteriaceae	91347	Enterobacterales	1236	Gammaproteobacteria	1224	Proteobacteria	2	Bacteria	61.0667	-107.992	Canada	49.7139				0
F1_1	CP059927.1	0.080322	0	102/1000	Escherichia_coli_strain_34.1_plasmid_p2,_complete_sequence	2020-08-12	circular	complete	562	plasmid	122428	INSDC	7869301	Complete_Genome	2020/08/12_00:00	2020/08/12_00:00	TRUE	13613896	SAMN13613896	Canada			Turkey	fecal	Escherichia_coli	species	cellular_organisms;_Bacteria;_Proteobacteria;_Gammaproteobacteria;_Enterobacterales;_Enterobacteriaceae;_Escherichia	562	Escherichia_coli	561	Escherichia	543	Enterobacteriaceae	91347	Enterobacterales	1236	Gammaproteobacteria	1224	Proteobacteria	2	Bacteria	61.0667	-107.992	Canada	52.4104				0
F2_2	CP059927.1	0.0799006	0	103/1000	Escherichia_coli_strain_34.1_plasmid_p2,_complete_sequence	2020-08-12	circular	complete	562	plasmid	122428	INSDC	7869301	Complete_Genome	2020/08/12_00:00	2020/08/12_00:00	TRUE	13613896	SAMN13613896	Canada			Turkey	fecal	Escherichia_coli	species	cellular_organisms;_Bacteria;_Proteobacteria;_Gammaproteobacteria;_Enterobacterales;_Enterobacteriaceae;_Escherichia	562	Escherichia_coli	561	Escherichia	543	Enterobacteriaceae	91347	Enterobacterales	1236	Gammaproteobacteria	1224	Proteobacteria	2	Bacteria	61.0667	-107.992	Canada	52.4104				0
F4_1	CP059927.1	0.080322	0	102/1000	Escherichia_coli_strain_34.1_plasmid_p2,_complete_sequence	2020-08-12	circular	complete	562	plasmid	122428	INSDC	7869301	Complete_Genome	2020/08/12_00:00	2020/08/12_00:00	TRUE	13613896	SAMN13613896	Canada			Turkey	fecal	Escherichia_coli	species	cellular_organisms;_Bacteria;_Proteobacteria;_Gammaproteobacteria;_Enterobacterales;_Enterobacteriaceae;_Escherichia	562	Escherichia_coli	561	Escherichia	543	Enterobacteriaceae	91347	Enterobacterales	1236	Gammaproteobacteria	1224	Proteobacteria	2	Bacteria	61.0667	-107.992	Canada	52.4104				0
F5_1	CP059927.1	0.0579033	0	174/1000	Escherichia_coli_strain_34.1_plasmid_p2,_complete_sequence	2020-08-12	circular	complete	562	plasmid	122428	INSDC	7869301	Complete_Genome	2020/08/12_00:00	2020/08/12_00:00	TRUE	13613896	SAMN13613896	Canada			Turkey	fecal	Escherichia_coli	species	cellular_organisms;_Bacteria;_Proteobacteria;_Gammaproteobacteria;_Enterobacterales;_Enterobacteriaceae;_Escherichia	562	Escherichia_coli	561	Escherichia	543	Enterobacteriaceae	91347	Enterobacterales	1236	Gammaproteobacteria	1224	Proteobacteria	2	Bacteria	61.0667	-107.992	Canada	52.4104				0
F9_1	CP059927.1	0.080322	0	102/1000	Escherichia_coli_strain_34.1_plasmid_p2,_complete_sequence	2020-08-12	circular	complete	562	plasmid	122428	INSDC	7869301	Complete_Genome	2020/08/12_00:00	2020/08/12_00:00	TRUE	13613896	SAMN13613896	Canada			Turkey	fecal	Escherichia_coli	species	cellular_organisms;_Bacteria;_Proteobacteria;_Gammaproteobacteria;_Enterobacterales;_Enterobacteriaceae;_Escherichia	562	Escherichia_coli	561	Escherichia	543	Enterobacteriaceae	91347	Enterobacterales	1236	Gammaproteobacteria	1224	Proteobacteria	2	Bacteria	61.0667	-107.992	Canada	52.4104				0
F1_1	CP059923.1	0.0218499	0	462/1000	Escherichia_coli_strain_56.2_plasmid_p1,_complete_sequence	2020-08-12	circular	complete	562	plasmid	133421	INSDC	7869291	Complete_Genome	2020/08/12_00:00	2020/08/12_00:00	TRUE	13613897	SAMN13613897	Canada			Turkey	fecal	Escherichia_coli	species	cellular_organisms;_Bacteria;_Proteobacteria;_Gammaproteobacteria;_Enterobacterales;_Enterobacteriaceae;_Escherichia	562	Escherichia_coli	561	Escherichia	543	Enterobacteriaceae	91347	Enterobacterales	1236	Gammaproteobacteria	1224	Proteobacteria	2	Bacteria	61.0667	-107.992	Canada	49.6414				0
F2_2	CP059923.1	0.0421447	0	260/1000	Escherichia_coli_strain_56.2_plasmid_p1,_complete_sequence	2020-08-12	circular	complete	562	plasmid	133421	INSDC	7869291	Complete_Genome	2020/08/12_00:00	2020/08/12_00:00	TRUE	13613897	SAMN13613897	Canada			Turkey	fecal	Escherichia_coli	species	cellular_organisms;_Bacteria;_Proteobacteria;_Gammaproteobacteria;_Enterobacterales;_Enterobacteriaceae;_Escherichia	562	Escherichia_coli	561	Escherichia	543	Enterobacteriaceae	91347	Enterobacterales	1236	Gammaproteobacteria	1224	Proteobacteria	2	Bacteria	61.0667	-107.992	Canada	49.6414				0
F4_1	CP059923.1	0.0213613	0	469/1000	Escherichia_coli_strain_56.2_plasmid_p1,_complete_sequence	2020-08-12	circular	complete	562	plasmid	133421	INSDC	7869291	Complete_Genome	2020/08/12_00:00	2020/08/12_00:00	TRUE	13613897	SAMN13613897	Canada			Turkey	fecal	Escherichia_coli	species	cellular_organisms;_Bacteria;_Proteobacteria;_Gammaproteobacteria;_Enterobacterales;_Enterobacteriaceae;_Escherichia	562	Escherichia_coli	561	Escherichia	543	Enterobacteriaceae	91347	Enterobacterales	1236	Gammaproteobacteria	1224	Proteobacteria	2	Bacteria	61.0667	-107.992	Canada	49.6414				0
F5_1	CP059923.1	0.0266484	0	400/1000	Escherichia_coli_strain_56.2_plasmid_p1,_complete_sequence	2020-08-12	circular	complete	562	plasmid	133421	INSDC	7869291	Complete_Genome	2020/08/12_00:00	2020/08/12_00:00	TRUE	13613897	SAMN13613897	Canada			Turkey	fecal	Escherichia_coli	species	cellular_organisms;_Bacteria;_Proteobacteria;_Gammaproteobacteria;_Enterobacterales;_Enterobacteriaceae;_Escherichia	562	Escherichia_coli	561	Escherichia	543	Enterobacteriaceae	91347	Enterobacterales	1236	Gammaproteobacteria	1224	Proteobacteria	2	Bacteria	61.0667	-107.992	Canada	49.6414				0
F9_1	CP059923.1	0.0216393	0	465/1000	Escherichia_coli_strain_56.2_plasmid_p1,_complete_sequence	2020-08-12	circular	complete	562	plasmid	133421	INSDC	7869291	Complete_Genome	2020/08/12_00:00	2020/08/12_00:00	TRUE	13613897	SAMN13613897	Canada			Turkey	fecal	Escherichia_coli	species	cellular_organisms;_Bacteria;_Proteobacteria;_Gammaproteobacteria;_Enterobacterales;_Enterobacteriaceae;_Escherichia	562	Escherichia_coli	561	Escherichia	543	Enterobacteriaceae	91347	Enterobacterales	1236	Gammaproteobacteria	1224	Proteobacteria	2	Bacteria	61.0667	-107.992	Canada	49.6414				0
F1_3	CP059924.1	0.0242142	0	430/1000	Escherichia_coli_strain_56.2_plasmid_p2,_complete_sequence	2020-08-12	circular	complete	562	plasmid	107524	INSDC	7869291	Complete_Genome	2020/08/12_00:00	2020/08/12_00:00	TRUE	13613897	SAMN13613897	Canada			Turkey	fecal	Escherichia_coli	species	cellular_organisms;_Bacteria;_Proteobacteria;_Gammaproteobacteria;_Enterobacterales;_Enterobacteriaceae;_Escherichia	562	Escherichia_coli	561	Escherichia	543	Enterobacteriaceae	91347	Enterobacterales	1236	Gammaproteobacteria	1224	Proteobacteria	2	Bacteria	61.0667	-107.992	Canada	50.8491				0
F1_1	NZ_CP059918.1	0.0437856	0	249/1000	Escherichia_coli_strain_64.1_plasmid_p1,_complete_sequence	2020-08-13	circular	complete	562	plasmid	214538	RefSeq	7869281	Complete_Genome	2020/08/12_00:00	2020/08/12_00:00	TRUE	13613898	SAMN13613898	Canada			Turkey	fecal	Escherichia_coli	species	cellular_organisms;_Bacteria;_Proteobacteria;_Gammaproteobacteria;_Enterobacterales;_Enterobacteriaceae;_Escherichia	562	Escherichia_coli	561	Escherichia	543	Enterobacteriaceae	91347	Enterobacterales	1236	Gammaproteobacteria	1224	Proteobacteria	2	Bacteria	61.0667	-107.992	Canada	49.8392	CP059918.1			0
F2_2	NZ_CP059918.1	0.0230782	0	445/1000	Escherichia_coli_strain_64.1_plasmid_p1,_complete_sequence	2020-08-13	circular	complete	562	plasmid	214538	RefSeq	7869281	Complete_Genome	2020/08/12_00:00	2020/08/12_00:00	TRUE	13613898	SAMN13613898	Canada			Turkey	fecal	Escherichia_coli	species	cellular_organisms;_Bacteria;_Proteobacteria;_Gammaproteobacteria;_Enterobacterales;_Enterobacteriaceae;_Escherichia	562	Escherichia_coli	561	Escherichia	543	Enterobacteriaceae	91347	Enterobacterales	1236	Gammaproteobacteria	1224	Proteobacteria	2	Bacteria	61.0667	-107.992	Canada	49.8392	CP059918.1			0
F4_1	NZ_CP059918.1	0.0439391	0	248/1000	Escherichia_coli_strain_64.1_plasmid_p1,_complete_sequence	2020-08-13	circular	complete	562	plasmid	214538	RefSeq	7869281	Complete_Genome	2020/08/12_00:00	2020/08/12_00:00	TRUE	13613898	SAMN13613898	Canada			Turkey	fecal	Escherichia_coli	species	cellular_organisms;_Bacteria;_Proteobacteria;_Gammaproteobacteria;_Enterobacterales;_Enterobacteriaceae;_Escherichia	562	Escherichia_coli	561	Escherichia	543	Enterobacteriaceae	91347	Enterobacterales	1236	Gammaproteobacteria	1224	Proteobacteria	2	Bacteria	61.0667	-107.992	Canada	49.8392	CP059918.1			0
F5_1	NZ_CP059918.1	0.0408631	0	269/1000	Escherichia_coli_strain_64.1_plasmid_p1,_complete_sequence	2020-08-13	circular	complete	562	plasmid	214538	RefSeq	7869281	Complete_Genome	2020/08/12_00:00	2020/08/12_00:00	TRUE	13613898	SAMN13613898	Canada			Turkey	fecal	Escherichia_coli	species	cellular_organisms;_Bacteria;_Proteobacteria;_Gammaproteobacteria;_Enterobacterales;_Enterobacteriaceae;_Escherichia	562	Escherichia_coli	561	Escherichia	543	Enterobacteriaceae	91347	Enterobacterales	1236	Gammaproteobacteria	1224	Proteobacteria	2	Bacteria	61.0667	-107.992	Canada	49.8392	CP059918.1			0
F9_1	NZ_CP059918.1	0.0439391	0	248/1000	Escherichia_coli_strain_64.1_plasmid_p1,_complete_sequence	2020-08-13	circular	complete	562	plasmid	214538	RefSeq	7869281	Complete_Genome	2020/08/12_00:00	2020/08/12_00:00	TRUE	13613898	SAMN13613898	Canada			Turkey	fecal	Escherichia_coli	species	cellular_organisms;_Bacteria;_Proteobacteria;_Gammaproteobacteria;_Enterobacterales;_Enterobacteriaceae;_Escherichia	562	Escherichia_coli	561	Escherichia	543	Enterobacteriaceae	91347	Enterobacterales	1236	Gammaproteobacteria	1224	Proteobacteria	2	Bacteria	61.0667	-107.992	Canada	49.8392	CP059918.1			0
F1_3	NZ_CP059919.1	0.0283151	0	381/1000	Escherichia_coli_strain_64.1_plasmid_p2,_complete_sequence	2020-08-13	circular	complete	562	plasmid	122123	RefSeq	7869281	Complete_Genome	2020/08/12_00:00	2020/08/12_00:00	TRUE	13613898	SAMN13613898	Canada			Turkey	fecal	Escherichia_coli	species	cellular_organisms;_Bacteria;_Proteobacteria;_Gammaproteobacteria;_Enterobacterales;_Enterobacteriaceae;_Escherichia	562	Escherichia_coli	561	Escherichia	543	Enterobacteriaceae	91347	Enterobacterales	1236	Gammaproteobacteria	1224	Proteobacteria	2	Bacteria	61.0667	-107.992	Canada	52.9679	CP059919.1			0
F5_1	NZ_CP059919.1	0.0931964	0	76/1000	Escherichia_coli_strain_64.1_plasmid_p2,_complete_sequence	2020-08-13	circular	complete	562	plasmid	122123	RefSeq	7869281	Complete_Genome	2020/08/12_00:00	2020/08/12_00:00	TRUE	13613898	SAMN13613898	Canada			Turkey	fecal	Escherichia_coli	species	cellular_organisms;_Bacteria;_Proteobacteria;_Gammaproteobacteria;_Enterobacterales;_Enterobacteriaceae;_Escherichia	562	Escherichia_coli	561	Escherichia	543	Enterobacteriaceae	91347	Enterobacterales	1236	Gammaproteobacteria	1224	Proteobacteria	2	Bacteria	61.0667	-107.992	Canada	52.9679	CP059919.1			0
F1_2	CP042949.1	0.080322	0	102/1000	Escherichia_coli_strain_ATCC_51435_plasmid_pB2F1,_complete_sequence	2019-08-22	circular	complete	562	plasmid	118482	INSDC	4389351	Complete_Genome	2019/08/22_00:00	2019/08/22_00:00	TRUE	1919241	SAMN01919241	Canada		missing			Escherichia_coli	species	cellular_organisms;_Bacteria;_Proteobacteria;_Gammaproteobacteria;_Enterobacterales;_Enterobacteriaceae;_Escherichia	562	Escherichia_coli	561	Escherichia	543	Enterobacteriaceae	91347	Enterobacterales	1236	Gammaproteobacteria	1224	Proteobacteria	2	Bacteria	61.0667	-107.992	Canada	48.9669				0
F1_3	CP042949.1	0.0968463	0	70/1000	Escherichia_coli_strain_ATCC_51435_plasmid_pB2F1,_complete_sequence	2019-08-22	circular	complete	562	plasmid	118482	INSDC	4389351	Complete_Genome	2019/08/22_00:00	2019/08/22_00:00	TRUE	1919241	SAMN01919241	Canada		missing			Escherichia_coli	species	cellular_organisms;_Bacteria;_Proteobacteria;_Gammaproteobacteria;_Enterobacterales;_Enterobacteriaceae;_Escherichia	562	Escherichia_coli	561	Escherichia	543	Enterobacteriaceae	91347	Enterobacterales	1236	Gammaproteobacteria	1224	Proteobacteria	2	Bacteria	61.0667	-107.992	Canada	48.9669				0
F4_2	CP042949.1	0.080322	0	102/1000	Escherichia_coli_strain_ATCC_51435_plasmid_pB2F1,_complete_sequence	2019-08-22	circular	complete	562	plasmid	118482	INSDC	4389351	Complete_Genome	2019/08/22_00:00	2019/08/22_00:00	TRUE	1919241	SAMN01919241	Canada		missing			Escherichia_coli	species	cellular_organisms;_Bacteria;_Proteobacteria;_Gammaproteobacteria;_Enterobacterales;_Enterobacteriaceae;_Escherichia	562	Escherichia_coli	561	Escherichia	543	Enterobacteriaceae	91347	Enterobacterales	1236	Gammaproteobacteria	1224	Proteobacteria	2	Bacteria	61.0667	-107.992	Canada	48.9669				0
F6_1	CP042949.1	0.0811785	0	100/1000	Escherichia_coli_strain_ATCC_51435_plasmid_pB2F1,_complete_sequence	2019-08-22	circular	complete	562	plasmid	118482	INSDC	4389351	Complete_Genome	2019/08/22_00:00	2019/08/22_00:00	TRUE	1919241	SAMN01919241	Canada		missing			Escherichia_coli	species	cellular_organisms;_Bacteria;_Proteobacteria;_Gammaproteobacteria;_Enterobacterales;_Enterobacteriaceae;_Escherichia	562	Escherichia_coli	561	Escherichia	543	Enterobacteriaceae	91347	Enterobacterales	1236	Gammaproteobacteria	1224	Proteobacteria	2	Bacteria	61.0667	-107.992	Canada	48.9669				0
F7_2	CP042949.1	0.0799006	0	103/1000	Escherichia_coli_strain_ATCC_51435_plasmid_pB2F1,_complete_sequence	2019-08-22	circular	complete	562	plasmid	118482	INSDC	4389351	Complete_Genome	2019/08/22_00:00	2019/08/22_00:00	TRUE	1919241	SAMN01919241	Canada		missing			Escherichia_coli	species	cellular_organisms;_Bacteria;_Proteobacteria;_Gammaproteobacteria;_Enterobacterales;_Enterobacteriaceae;_Escherichia	562	Escherichia_coli	561	Escherichia	543	Enterobacteriaceae	91347	Enterobacterales	1236	Gammaproteobacteria	1224	Proteobacteria	2	Bacteria	61.0667	-107.992	Canada	48.9669				0
F9_3	CP042949.1	0.0820539	0	98/1000	Escherichia_coli_strain_ATCC_51435_plasmid_pB2F1,_complete_sequence	2019-08-22	circular	complete	562	plasmid	118482	INSDC	4389351	Complete_Genome	2019/08/22_00:00	2019/08/22_00:00	TRUE	1919241	SAMN01919241	Canada		missing			Escherichia_coli	species	cellular_organisms;_Bacteria;_Proteobacteria;_Gammaproteobacteria;_Enterobacterales;_Enterobacteriaceae;_Escherichia	562	Escherichia_coli	561	Escherichia	543	Enterobacteriaceae	91347	Enterobacterales	1236	Gammaproteobacteria	1224	Proteobacteria	2	Bacteria	61.0667	-107.992	Canada	48.9669				0
F3_6	NZ_CP047284.1	0.0123533	0	628/1000	Klebsiella_quasipneumoniae_strain_N18-04116_plasmid_pKp4116,_complete_sequence	2020-08-17	circular	complete	1463165	plasmid	39531	RefSeq	7877121	Complete_Genome	2020/08/14_00:00	2020/08/14_00:00	TRUE	11506065	SAMN11506065	Canada	52.94_N_73.55_W	Anal	Homo_sapiens		Klebsiella_quasipneumoniae	species	cellular_organisms;_Bacteria;_Proteobacteria;_Gammaproteobacteria;_Enterobacterales;_Enterobacteriaceae;_Klebsiella	1463165	Klebsiella_quasipneumoniae	570	Klebsiella	543	Enterobacteriaceae	91347	Enterobacterales	1236	Gammaproteobacteria	1224	Proteobacteria	2	Bacteria	52.94	-73.55		41.7445	CP047284.1			0
F1_18	NZ_CP011944.1	0.00708822	0	757/1000	Salmonella_enterica_subsp._enterica_serovar_Enteritidis_strain_OLF-00D989_87-1_plasmid_intermediate,_complete_sequence	2016-05-19	circular	complete	149539	plasmid	3372	RefSeq	741921	Complete_Genome	2016/05/18_00:00	2016/05/18_00:00	TRUE	3328998	SAMN03328998	Canada	not_collected	Poultry_environment			Salmonella_enterica_subsp._enterica_serovar_Enteritidis		cellular_organisms;_Bacteria;_Proteobacteria;_Gammaproteobacteria;_Enterobacterales;_Enterobacteriaceae;_Salmonella;_Salmonella_enterica;_Salmonella_enterica_subsp._enterica	28901	Salmonella_enterica	590	Salmonella	543	Enterobacteriaceae	91347	Enterobacterales	1236	Gammaproteobacteria	1224	Proteobacteria	2	Bacteria	61.0667	-107.992	Canada	55.1008	CP011841.1;CP011844.1;CP011944.1;NZ_CP011841.1;NZ_CP011844.1			0
F4_7	NZ_CP011944.1	0.0759181	0	113/1000	Salmonella_enterica_subsp._enterica_serovar_Enteritidis_strain_OLF-00D989_87-1_plasmid_intermediate,_complete_sequence	2016-05-19	circular	complete	149539	plasmid	3372	RefSeq	741921	Complete_Genome	2016/05/18_00:00	2016/05/18_00:00	TRUE	3328998	SAMN03328998	Canada	not_collected	Poultry_environment			Salmonella_enterica_subsp._enterica_serovar_Enteritidis		cellular_organisms;_Bacteria;_Proteobacteria;_Gammaproteobacteria;_Enterobacterales;_Enterobacteriaceae;_Salmonella;_Salmonella_enterica;_Salmonella_enterica_subsp._enterica	28901	Salmonella_enterica	590	Salmonella	543	Enterobacteriaceae	91347	Enterobacterales	1236	Gammaproteobacteria	1224	Proteobacteria	2	Bacteria	61.0667	-107.992	Canada	55.1008	CP011841.1;CP011844.1;CP011944.1;NZ_CP011841.1;NZ_CP011844.1			0
F1_3	NZ_CP016533.1	0.0185579	0	512/1000	Salmonella_enterica_subsp._enterica_serovar_Heidelberg_strain_SA01AB09084001_plasmid_pSA01AB09084001_92,_complete_sequence	2016-07-22	circular	complete	611	plasmid	91980	RefSeq	771991	Complete_Genome	2016/07/21_00:00	2016/07/21_00:00	TRUE	5263504	SAMN05263504	Canada	Unknown	Chicken_Cecal_Content			Salmonella_enterica_subsp._enterica_serovar_Heidelberg		cellular_organisms;_Bacteria;_Proteobacteria;_Gammaproteobacteria;_Enterobacterales;_Enterobacteriaceae;_Salmonella;_Salmonella_enterica;_Salmonella_enterica_subsp._enterica	28901	Salmonella_enterica	590	Salmonella	543	Enterobacteriaceae	91347	Enterobacterales	1236	Gammaproteobacteria	1224	Proteobacteria	2	Bacteria	61.0667	-107.992	Canada	50.1903	CP016533.1			0
F1_18	NZ_CP040650.1	0.0101459	0	678/1000	Salmonella_enterica_subsp._enterica_serovar_Rough_O:-:-_strain_PNCS009880_plasmid_p10-8700.2,_complete_sequence	2019-05-31	circular	complete	2579247	plasmid	3095	RefSeq	3218551	Complete_Genome	2019/05/30_00:00	2019/05/30_00:00	TRUE	6030081	SAMN06030081	Canada	missing	missing	Homo_sapiens		Salmonella_enterica_subsp._enterica_serovar_Rough_O:-:-		cellular_organisms;_Bacteria;_Proteobacteria;_Gammaproteobacteria;_Enterobacterales;_Enterobacteriaceae;_Salmonella;_Salmonella_enterica;_Salmonella_enterica_subsp._enterica	28901	Salmonella_enterica	590	Salmonella	543	Enterobacteriaceae	91347	Enterobacterales	1236	Gammaproteobacteria	1224	Proteobacteria	2	Bacteria	61.0667	-107.992	Canada	55.1212	CP040650.1			0
F4_7	NZ_CP040650.1	0.0762985	0	112/1000	Salmonella_enterica_subsp._enterica_serovar_Rough_O:-:-_strain_PNCS009880_plasmid_p10-8700.2,_complete_sequence	2019-05-31	circular	complete	2579247	plasmid	3095	RefSeq	3218551	Complete_Genome	2019/05/30_00:00	2019/05/30_00:00	TRUE	6030081	SAMN06030081	Canada	missing	missing	Homo_sapiens		Salmonella_enterica_subsp._enterica_serovar_Rough_O:-:-		cellular_organisms;_Bacteria;_Proteobacteria;_Gammaproteobacteria;_Enterobacterales;_Enterobacteriaceae;_Salmonella;_Salmonella_enterica;_Salmonella_enterica_subsp._enterica	28901	Salmonella_enterica	590	Salmonella	543	Enterobacteriaceae	91347	Enterobacterales	1236	Gammaproteobacteria	1224	Proteobacteria	2	Bacteria	61.0667	-107.992	Canada	55.1212	CP040650.1			0
F5_1	NZ_CP040319.1	0.0903831	0	81/1000	Salmonella_enterica_subsp._enterica_serovar_Rough_O:-:-_strain_PNCS009887_plasmid_p11-0883.1,_complete_sequence	2019-05-23	circular	complete	2579247	plasmid	47477	RefSeq	2947961	Complete_Genome	2019/05/21_00:00	2019/05/21_00:00	TRUE	6030095	SAMN06030095	Canada	missing	missing	Homo_sapiens		Salmonella_enterica_subsp._enterica_serovar_Rough_O:-:-		cellular_organisms;_Bacteria;_Proteobacteria;_Gammaproteobacteria;_Enterobacterales;_Enterobacteriaceae;_Salmonella;_Salmonella_enterica;_Salmonella_enterica_subsp._enterica	28901	Salmonella_enterica	590	Salmonella	543	Enterobacteriaceae	91347	Enterobacterales	1236	Gammaproteobacteria	1224	Proteobacteria	2	Bacteria	61.0667	-107.992	Canada	48.771	CP040319.1			0
F1_18	NZ_CP040320.1	0.00737682	0	749/1000	Salmonella_enterica_subsp._enterica_serovar_Rough_O:-:-_strain_PNCS009887_plasmid_p11-0883.2,_complete_sequence	2019-05-23	circular	complete	2579247	plasmid	3372	RefSeq	2947961	Complete_Genome	2019/05/21_00:00	2019/05/21_00:00	TRUE	6030095	SAMN06030095	Canada	missing	missing	Homo_sapiens		Salmonella_enterica_subsp._enterica_serovar_Rough_O:-:-		cellular_organisms;_Bacteria;_Proteobacteria;_Gammaproteobacteria;_Enterobacterales;_Enterobacteriaceae;_Salmonella;_Salmonella_enterica;_Salmonella_enterica_subsp._enterica	28901	Salmonella_enterica	590	Salmonella	543	Enterobacteriaceae	91347	Enterobacterales	1236	Gammaproteobacteria	1224	Proteobacteria	2	Bacteria	61.0667	-107.992	Canada	55.1008	CP040320.1			0
F4_7	NZ_CP040320.1	0.0762985	0	112/1000	Salmonella_enterica_subsp._enterica_serovar_Rough_O:-:-_strain_PNCS009887_plasmid_p11-0883.2,_complete_sequence	2019-05-23	circular	complete	2579247	plasmid	3372	RefSeq	2947961	Complete_Genome	2019/05/21_00:00	2019/05/21_00:00	TRUE	6030095	SAMN06030095	Canada	missing	missing	Homo_sapiens		Salmonella_enterica_subsp._enterica_serovar_Rough_O:-:-		cellular_organisms;_Bacteria;_Proteobacteria;_Gammaproteobacteria;_Enterobacterales;_Enterobacteriaceae;_Salmonella;_Salmonella_enterica;_Salmonella_enterica_subsp._enterica	28901	Salmonella_enterica	590	Salmonella	543	Enterobacteriaceae	91347	Enterobacterales	1236	Gammaproteobacteria	1224	Proteobacteria	2	Bacteria	61.0667	-107.992	Canada	55.1008	CP040320.1			0
F2_2	NZ_CP017445.1	0.0987984	0	67/1000	Escherichia_coli_O157:H7_strain_8368_plasmid_pO157,_complete_sequence	2016-10-07	circular	complete	83334	plasmid	92726	RefSeq	809331	Complete_Genome	2016/10/06_00:00	2016/10/06_00:00	TRUE	4447624	SAMN04447624	Canada:_Alberta	not_collected	Cattle_Hide			Escherichia_coli_O157:H7	serotype	cellular_organisms;_Bacteria;_Proteobacteria;_Gammaproteobacteria;_Enterobacterales;_Enterobacteriaceae;_Escherichia;_Escherichia_coli	562	Escherichia_coli	561	Escherichia	543	Enterobacteriaceae	91347	Enterobacterales	1236	Gammaproteobacteria	1224	Proteobacteria	2	Bacteria	55.0013	-115.002	Canada,Alberta	47.6026	CP017445.1			0
F1_1	NZ_CP024055.1	0.0898429	0	82/1000	Escherichia_coli_strain_SMN197SH3_plasmid_pO177A3,_complete_sequence	2018-01-11	circular	complete	562	plasmid	88839	RefSeq	1511611	Complete_Genome	2018/01/05_00:00	2018/01/05_00:00	TRUE	7767837	SAMN07767837	Canada:_Alberta	53.9333_N_116.5765_W	cattle			Escherichia_coli	species	cellular_organisms;_Bacteria;_Proteobacteria;_Gammaproteobacteria;_Enterobacterales;_Enterobacteriaceae;_Escherichia	562	Escherichia_coli	561	Escherichia	543	Enterobacteriaceae	91347	Enterobacterales	1236	Gammaproteobacteria	1224	Proteobacteria	2	Bacteria	53.9333	-116.576		47.8574	CP024055.1			0
F2_2	NZ_CP024055.1	0.0790711	0	105/1000	Escherichia_coli_strain_SMN197SH3_plasmid_pO177A3,_complete_sequence	2018-01-11	circular	complete	562	plasmid	88839	RefSeq	1511611	Complete_Genome	2018/01/05_00:00	2018/01/05_00:00	TRUE	7767837	SAMN07767837	Canada:_Alberta	53.9333_N_116.5765_W	cattle			Escherichia_coli	species	cellular_organisms;_Bacteria;_Proteobacteria;_Gammaproteobacteria;_Enterobacterales;_Enterobacteriaceae;_Escherichia	562	Escherichia_coli	561	Escherichia	543	Enterobacteriaceae	91347	Enterobacterales	1236	Gammaproteobacteria	1224	Proteobacteria	2	Bacteria	53.9333	-116.576		47.8574	CP024055.1			0
F4_1	NZ_CP024055.1	0.0898429	0	82/1000	Escherichia_coli_strain_SMN197SH3_plasmid_pO177A3,_complete_sequence	2018-01-11	circular	complete	562	plasmid	88839	RefSeq	1511611	Complete_Genome	2018/01/05_00:00	2018/01/05_00:00	TRUE	7767837	SAMN07767837	Canada:_Alberta	53.9333_N_116.5765_W	cattle			Escherichia_coli	species	cellular_organisms;_Bacteria;_Proteobacteria;_Gammaproteobacteria;_Enterobacterales;_Enterobacteriaceae;_Escherichia	562	Escherichia_coli	561	Escherichia	543	Enterobacteriaceae	91347	Enterobacterales	1236	Gammaproteobacteria	1224	Proteobacteria	2	Bacteria	53.9333	-116.576		47.8574	CP024055.1			0
F5_1	NZ_CP024055.1	0.0914855	0	79/1000	Escherichia_coli_strain_SMN197SH3_plasmid_pO177A3,_complete_sequence	2018-01-11	circular	complete	562	plasmid	88839	RefSeq	1511611	Complete_Genome	2018/01/05_00:00	2018/01/05_00:00	TRUE	7767837	SAMN07767837	Canada:_Alberta	53.9333_N_116.5765_W	cattle			Escherichia_coli	species	cellular_organisms;_Bacteria;_Proteobacteria;_Gammaproteobacteria;_Enterobacterales;_Enterobacteriaceae;_Escherichia	562	Escherichia_coli	561	Escherichia	543	Enterobacteriaceae	91347	Enterobacterales	1236	Gammaproteobacteria	1224	Proteobacteria	2	Bacteria	53.9333	-116.576		47.8574	CP024055.1			0
F9_1	NZ_CP024055.1	0.0893096	0	83/1000	Escherichia_coli_strain_SMN197SH3_plasmid_pO177A3,_complete_sequence	2018-01-11	circular	complete	562	plasmid	88839	RefSeq	1511611	Complete_Genome	2018/01/05_00:00	2018/01/05_00:00	TRUE	7767837	SAMN07767837	Canada:_Alberta	53.9333_N_116.5765_W	cattle			Escherichia_coli	species	cellular_organisms;_Bacteria;_Proteobacteria;_Gammaproteobacteria;_Enterobacterales;_Enterobacteriaceae;_Escherichia	562	Escherichia_coli	561	Escherichia	543	Enterobacteriaceae	91347	Enterobacterales	1236	Gammaproteobacteria	1224	Proteobacteria	2	Bacteria	53.9333	-116.576		47.8574	CP024055.1			0
F5_1	NZ_CP039577.1	0.0949813	0	73/1000	Salmonella_enterica_subsp._enterica_serovar_Typhimurium_strain_PNCS014856_plasmid_p10-3857.1,_complete_sequence	2019-04-29	circular	complete	90371	plasmid	148809	RefSeq	2639371	Complete_Genome	2019/04/28_00:00	2019/04/28_00:00	TRUE	11333151	SAMN11333151	Canada:_BC	not_collected	not_collected	Homo_sapiens		Salmonella_enterica_subsp._enterica_serovar_Typhimurium		cellular_organisms;_Bacteria;_Proteobacteria;_Gammaproteobacteria;_Enterobacterales;_Enterobacteriaceae;_Salmonella;_Salmonella_enterica;_Salmonella_enterica_subsp._enterica	28901	Salmonella_enterica	590	Salmonella	543	Enterobacteriaceae	91347	Enterobacterales	1236	Gammaproteobacteria	1224	Proteobacteria	2	Bacteria	55.0013	-125.002	Canada,BC	52.2569	CP039577.1			0
F1_3	NZ_CP016522.1	0.0255655	0	413/1000	Salmonella_enterica_subsp._enterica_serovar_Heidelberg_strain_SA02DT09004001_plasmid_pSA02DT09004001_101,_complete_sequence	2016-07-22	circular	complete	611	plasmid	101723	RefSeq	772001	Complete_Genome	2016/07/21_00:00	2016/07/21_00:00	TRUE	5263513	SAMN05263513	Canada:_British_Columbia	Unknown	Chicken_Meat			Salmonella_enterica_subsp._enterica_serovar_Heidelberg		cellular_organisms;_Bacteria;_Proteobacteria;_Gammaproteobacteria;_Enterobacterales;_Enterobacteriaceae;_Salmonella;_Salmonella_enterica;_Salmonella_enterica_subsp._enterica	28901	Salmonella_enterica	590	Salmonella	543	Enterobacteriaceae	91347	Enterobacterales	1236	Gammaproteobacteria	1224	Proteobacteria	2	Bacteria	55.0013	-125.002	Canada,British_Columbia	50.0034	CP016522.1			0
F1_17	NZ_CP051283.1	0.0696435	0	131/1000	Salmonella_enterica_subsp._enterica_serovar_Typhimurium_strain_OLF-FSR1_WB_Junco_ST-35_plasmid_pST35-6035.1C,_complete_sequence	2020-08-04	circular	complete	90371	plasmid	6050	RefSeq						14088121	SAMN14088121	Canada:_British_Columbia			Junco	Cell_culture	Salmonella_enterica_subsp._enterica_serovar_Typhimurium		cellular_organisms;_Bacteria;_Proteobacteria;_Gammaproteobacteria;_Enterobacterales;_Enterobacteriaceae;_Salmonella;_Salmonella_enterica;_Salmonella_enterica_subsp._enterica	28901	Salmonella_enterica	590	Salmonella	543	Enterobacteriaceae	91347	Enterobacterales	1236	Gammaproteobacteria	1224	Proteobacteria	2	Bacteria	55.0013	-125.002	Canada,British_Columbia	47.3058	CP051283.1			0
F7_6	NZ_CP051283.1	0.0696435	0	131/1000	Salmonella_enterica_subsp._enterica_serovar_Typhimurium_strain_OLF-FSR1_WB_Junco_ST-35_plasmid_pST35-6035.1C,_complete_sequence	2020-08-04	circular	complete	90371	plasmid	6050	RefSeq						14088121	SAMN14088121	Canada:_British_Columbia			Junco	Cell_culture	Salmonella_enterica_subsp._enterica_serovar_Typhimurium		cellular_organisms;_Bacteria;_Proteobacteria;_Gammaproteobacteria;_Enterobacterales;_Enterobacteriaceae;_Salmonella;_Salmonella_enterica;_Salmonella_enterica_subsp._enterica	28901	Salmonella_enterica	590	Salmonella	543	Enterobacteriaceae	91347	Enterobacterales	1236	Gammaproteobacteria	1224	Proteobacteria	2	Bacteria	55.0013	-125.002	Canada,British_Columbia	47.3058	CP051283.1			0
F1_2	NZ_CP051282.1	0.0843302	0	93/1000	Salmonella_enterica_subsp._enterica_serovar_Typhimurium_strain_OLF-FSR1_WB_Junco_ST-35_plasmid_pST35-95663.1B,_complete_sequence	2020-08-04	circular	complete	90371	plasmid	95814	RefSeq						14088121	SAMN14088121	Canada:_British_Columbia			Junco	Cell_culture	Salmonella_enterica_subsp._enterica_serovar_Typhimurium		cellular_organisms;_Bacteria;_Proteobacteria;_Gammaproteobacteria;_Enterobacterales;_Enterobacteriaceae;_Salmonella;_Salmonella_enterica;_Salmonella_enterica_subsp._enterica	28901	Salmonella_enterica	590	Salmonella	543	Enterobacteriaceae	91347	Enterobacterales	1236	Gammaproteobacteria	1224	Proteobacteria	2	Bacteria	55.0013	-125.002	Canada,British_Columbia	50.3298	CP051282.1			0
F1_3	NZ_CP051282.1	0.0269907	0	396/1000	Salmonella_enterica_subsp._enterica_serovar_Typhimurium_strain_OLF-FSR1_WB_Junco_ST-35_plasmid_pST35-95663.1B,_complete_sequence	2020-08-04	circular	complete	90371	plasmid	95814	RefSeq						14088121	SAMN14088121	Canada:_British_Columbia			Junco	Cell_culture	Salmonella_enterica_subsp._enterica_serovar_Typhimurium		cellular_organisms;_Bacteria;_Proteobacteria;_Gammaproteobacteria;_Enterobacterales;_Enterobacteriaceae;_Salmonella;_Salmonella_enterica;_Salmonella_enterica_subsp._enterica	28901	Salmonella_enterica	590	Salmonella	543	Enterobacteriaceae	91347	Enterobacterales	1236	Gammaproteobacteria	1224	Proteobacteria	2	Bacteria	55.0013	-125.002	Canada,British_Columbia	50.3298	CP051282.1			0
F4_2	NZ_CP051282.1	0.0848014	0	92/1000	Salmonella_enterica_subsp._enterica_serovar_Typhimurium_strain_OLF-FSR1_WB_Junco_ST-35_plasmid_pST35-95663.1B,_complete_sequence	2020-08-04	circular	complete	90371	plasmid	95814	RefSeq						14088121	SAMN14088121	Canada:_British_Columbia			Junco	Cell_culture	Salmonella_enterica_subsp._enterica_serovar_Typhimurium		cellular_organisms;_Bacteria;_Proteobacteria;_Gammaproteobacteria;_Enterobacterales;_Enterobacteriaceae;_Salmonella;_Salmonella_enterica;_Salmonella_enterica_subsp._enterica	28901	Salmonella_enterica	590	Salmonella	543	Enterobacteriaceae	91347	Enterobacterales	1236	Gammaproteobacteria	1224	Proteobacteria	2	Bacteria	55.0013	-125.002	Canada,British_Columbia	50.3298	CP051282.1			0
F6_1	NZ_CP051282.1	0.0848014	0	92/1000	Salmonella_enterica_subsp._enterica_serovar_Typhimurium_strain_OLF-FSR1_WB_Junco_ST-35_plasmid_pST35-95663.1B,_complete_sequence	2020-08-04	circular	complete	90371	plasmid	95814	RefSeq						14088121	SAMN14088121	Canada:_British_Columbia			Junco	Cell_culture	Salmonella_enterica_subsp._enterica_serovar_Typhimurium		cellular_organisms;_Bacteria;_Proteobacteria;_Gammaproteobacteria;_Enterobacterales;_Enterobacteriaceae;_Salmonella;_Salmonella_enterica;_Salmonella_enterica_subsp._enterica	28901	Salmonella_enterica	590	Salmonella	543	Enterobacteriaceae	91347	Enterobacterales	1236	Gammaproteobacteria	1224	Proteobacteria	2	Bacteria	55.0013	-125.002	Canada,British_Columbia	50.3298	CP051282.1			0
F7_2	NZ_CP051282.1	0.0852783	0	91/1000	Salmonella_enterica_subsp._enterica_serovar_Typhimurium_strain_OLF-FSR1_WB_Junco_ST-35_plasmid_pST35-95663.1B,_complete_sequence	2020-08-04	circular	complete	90371	plasmid	95814	RefSeq						14088121	SAMN14088121	Canada:_British_Columbia			Junco	Cell_culture	Salmonella_enterica_subsp._enterica_serovar_Typhimurium		cellular_organisms;_Bacteria;_Proteobacteria;_Gammaproteobacteria;_Enterobacterales;_Enterobacteriaceae;_Salmonella;_Salmonella_enterica;_Salmonella_enterica_subsp._enterica	28901	Salmonella_enterica	590	Salmonella	543	Enterobacteriaceae	91347	Enterobacterales	1236	Gammaproteobacteria	1224	Proteobacteria	2	Bacteria	55.0013	-125.002	Canada,British_Columbia	50.3298	CP051282.1			0
F9_3	NZ_CP051282.1	0.0848014	0	92/1000	Salmonella_enterica_subsp._enterica_serovar_Typhimurium_strain_OLF-FSR1_WB_Junco_ST-35_plasmid_pST35-95663.1B,_complete_sequence	2020-08-04	circular	complete	90371	plasmid	95814	RefSeq						14088121	SAMN14088121	Canada:_British_Columbia			Junco	Cell_culture	Salmonella_enterica_subsp._enterica_serovar_Typhimurium		cellular_organisms;_Bacteria;_Proteobacteria;_Gammaproteobacteria;_Enterobacterales;_Enterobacteriaceae;_Salmonella;_Salmonella_enterica;_Salmonella_enterica_subsp._enterica	28901	Salmonella_enterica	590	Salmonella	543	Enterobacteriaceae	91347	Enterobacterales	1236	Gammaproteobacteria	1224	Proteobacteria	2	Bacteria	55.0013	-125.002	Canada,British_Columbia	50.3298	CP051282.1			0
F3_4	NZ_CP012988.3	0.0987984	0	67/1000	Klebsiella_pneumoniae_strain_KpN01_plasmid_pKpN01-CTX,_complete_sequence	2016-01-27	circular	complete	573	plasmid	190072	RefSeq	727501	Complete_Genome	2016/04/15_00:00	2016/04/15_00:00	TRUE	4168649	SAMN04168649	Canada:_Calgary	51.01980214947295_N_114.05508041381836_W	urine	Homo_sapiens		Klebsiella_pneumoniae	species	cellular_organisms;_Bacteria;_Proteobacteria;_Gammaproteobacteria;_Enterobacterales;_Enterobacteriaceae;_Klebsiella	573	Klebsiella_pneumoniae	570	Klebsiella	543	Enterobacteriaceae	91347	Enterobacterales	1236	Gammaproteobacteria	1224	Proteobacteria	2	Bacteria	51.0198	-114.055		51.7362	CP012988.3			0
F5_2	NZ_CP012988.3	0.0981375	0	68/1000	Klebsiella_pneumoniae_strain_KpN01_plasmid_pKpN01-CTX,_complete_sequence	2016-01-27	circular	complete	573	plasmid	190072	RefSeq	727501	Complete_Genome	2016/04/15_00:00	2016/04/15_00:00	TRUE	4168649	SAMN04168649	Canada:_Calgary	51.01980214947295_N_114.05508041381836_W	urine	Homo_sapiens		Klebsiella_pneumoniae	species	cellular_organisms;_Bacteria;_Proteobacteria;_Gammaproteobacteria;_Enterobacterales;_Enterobacteriaceae;_Klebsiella	573	Klebsiella_pneumoniae	570	Klebsiella	543	Enterobacteriaceae	91347	Enterobacterales	1236	Gammaproteobacteria	1224	Proteobacteria	2	Bacteria	51.0198	-114.055		51.7362	CP012988.3			0
F3_4	NZ_CP012993.2	0.0987984	0	67/1000	Klebsiella_pneumoniae_strain_KpN06_plasmid_pKpN06-CTX,_complete_sequence	2016-01-27	circular	complete	573	plasmid	190072	RefSeq	739471	Complete_Genome	2016/04/27_00:00	2016/04/27_00:00	TRUE	4168654	SAMN04168654	Canada:_Calgary	51.01980214947295_N_114.05508041381836_W	blood	Homo_sapiens		Klebsiella_pneumoniae	species	cellular_organisms;_Bacteria;_Proteobacteria;_Gammaproteobacteria;_Enterobacterales;_Enterobacteriaceae;_Klebsiella	573	Klebsiella_pneumoniae	570	Klebsiella	543	Enterobacteriaceae	91347	Enterobacterales	1236	Gammaproteobacteria	1224	Proteobacteria	2	Bacteria	51.0198	-114.055		51.7378	CP012993.2			0
F5_2	NZ_CP012993.2	0.0981375	0	68/1000	Klebsiella_pneumoniae_strain_KpN06_plasmid_pKpN06-CTX,_complete_sequence	2016-01-27	circular	complete	573	plasmid	190072	RefSeq	739471	Complete_Genome	2016/04/27_00:00	2016/04/27_00:00	TRUE	4168654	SAMN04168654	Canada:_Calgary	51.01980214947295_N_114.05508041381836_W	blood	Homo_sapiens		Klebsiella_pneumoniae	species	cellular_organisms;_Bacteria;_Proteobacteria;_Gammaproteobacteria;_Enterobacterales;_Enterobacteriaceae;_Klebsiella	573	Klebsiella_pneumoniae	570	Klebsiella	543	Enterobacteriaceae	91347	Enterobacterales	1236	Gammaproteobacteria	1224	Proteobacteria	2	Bacteria	51.0198	-114.055		51.7378	CP012993.2			0
F2_1	NZ_CP037875.1	0.0130157	0	614/1000	Salmonella_enterica_subsp._enterica_serovar_4,[5],12:i:-_strain_PNCS015054_plasmid_pPNCS015054_S2,_complete_sequence	2019-12-19	circular	complete	440524	plasmid	247701	RefSeq	5392241	Complete_Genome	2019/12/16_00:00	2019/12/16_00:00	TRUE	10953953	SAMN10953953	Canada:_Manitoba	49.89_N_97.13_W	stool	Homo_sapiens		Salmonella_enterica_subsp._enterica_serovar_4,[5],12:i:-		cellular_organisms;_Bacteria;_Proteobacteria;_Gammaproteobacteria;_Enterobacterales;_Enterobacteriaceae;_Salmonella;_Salmonella_enterica;_Salmonella_enterica_subsp._enterica	28901	Salmonella_enterica	590	Salmonella	543	Enterobacteriaceae	91347	Enterobacterales	1236	Gammaproteobacteria	1224	Proteobacteria	2	Bacteria	49.89	-97.13		45.9611	CP037875.1			0
F2_1	NZ_CP039717.1	0.0130157	0	614/1000	Salmonella_enterica_subsp._enterica_serovar_1,4,[5],12:i:-_strain_PNCS000211_plasmid_p10-3184.1,_complete_sequence	2019-05-07	circular	complete	2583588	plasmid	248353	RefSeq	2752281	Complete_Genome	2019/05/05_00:00	2019/05/05_00:00	TRUE	11333150	SAMN11333150	Canada:_MB	not_collected	not_collected	Homo_sapiens		Salmonella_enterica_subsp._enterica_serovar_1,4,[5],12:i:-		cellular_organisms;_Bacteria;_Proteobacteria;_Gammaproteobacteria;_Enterobacterales;_Enterobacteriaceae;_Salmonella;_Salmonella_enterica;_Salmonella_enterica_subsp._enterica	28901	Salmonella_enterica	590	Salmonella	543	Enterobacteriaceae	91347	Enterobacterales	1236	Gammaproteobacteria	1224	Proteobacteria	2	Bacteria	55.0013	-97.001	Canada,MB	45.9833	CP039717.1			0
F2_1	NZ_CP039559.1	0.013112	0	612/1000	Salmonella_enterica_subsp._enterica_serovar_1,4,[5],12:i:-_strain_PNCS014846_plasmid_p08-4425.1,_complete_sequence	2019-04-29	circular	complete	2583588	plasmid	246505	RefSeq	2639331	Complete_Genome	2019/04/28_00:00	2019/04/28_00:00	TRUE	11333140	SAMN11333140	Canada:_MB	not_collected	not_collected	Homo_sapiens		Salmonella_enterica_subsp._enterica_serovar_1,4,[5],12:i:-		cellular_organisms;_Bacteria;_Proteobacteria;_Gammaproteobacteria;_Enterobacterales;_Enterobacteriaceae;_Salmonella;_Salmonella_enterica;_Salmonella_enterica_subsp._enterica	28901	Salmonella_enterica	590	Salmonella	543	Enterobacteriaceae	91347	Enterobacterales	1236	Gammaproteobacteria	1224	Proteobacteria	2	Bacteria	55.0013	-97.001	Canada,MB	45.9135	CP039559.1			0
F1_3	NZ_CP039714.1	0.0161637	0	553/1000	Salmonella_enterica_subsp._enterica_serovar_1,4,[5],12:i:-_strain_PNCS014853_plasmid_p09-3649.1,_complete_sequence	2019-05-07	circular	complete	2583588	plasmid	98012	RefSeq	2752271	Complete_Genome	2019/05/05_00:00	2019/05/05_00:00	TRUE	11333147	SAMN11333147	Canada:_MB	not_collected	not_collected	Homo_sapiens		Salmonella_enterica_subsp._enterica_serovar_1,4,[5],12:i:-		cellular_organisms;_Bacteria;_Proteobacteria;_Gammaproteobacteria;_Enterobacterales;_Enterobacteriaceae;_Salmonella;_Salmonella_enterica;_Salmonella_enterica_subsp._enterica	28901	Salmonella_enterica	590	Salmonella	543	Enterobacteriaceae	91347	Enterobacterales	1236	Gammaproteobacteria	1224	Proteobacteria	2	Bacteria	55.0013	-97.001	Canada,MB	48.8185	CP039714.1			0
F1_1	NZ_CP041299.1	0.047688	0	225/1000	Escherichia_coli_O1:H42_strain_CLSC36_plasmid_pCys-1,_complete_sequence	2019-07-12	circular	complete	2592065	plasmid	195702	RefSeq	3707791	Complete_Genome	2019/07/09_00:00	2019/07/09_00:00	TRUE	12158196	SAMN12158196	Canada:_Montreal	45.5039730_N_73.5783680_W	urine_from_healthy_adult_with_cystitis	Homo_sapiens		Escherichia_coli_O1:H42	serotype	cellular_organisms;_Bacteria;_Proteobacteria;_Gammaproteobacteria;_Enterobacterales;_Enterobacteriaceae;_Escherichia;_Escherichia_coli	562	Escherichia_coli	561	Escherichia	543	Enterobacteriaceae	91347	Enterobacterales	1236	Gammaproteobacteria	1224	Proteobacteria	2	Bacteria	45.504	-73.5784		49.4737	CP041299.1			0
F2_2	NZ_CP041299.1	0.0235265	0	439/1000	Escherichia_coli_O1:H42_strain_CLSC36_plasmid_pCys-1,_complete_sequence	2019-07-12	circular	complete	2592065	plasmid	195702	RefSeq	3707791	Complete_Genome	2019/07/09_00:00	2019/07/09_00:00	TRUE	12158196	SAMN12158196	Canada:_Montreal	45.5039730_N_73.5783680_W	urine_from_healthy_adult_with_cystitis	Homo_sapiens		Escherichia_coli_O1:H42	serotype	cellular_organisms;_Bacteria;_Proteobacteria;_Gammaproteobacteria;_Enterobacterales;_Enterobacteriaceae;_Escherichia;_Escherichia_coli	562	Escherichia_coli	561	Escherichia	543	Enterobacteriaceae	91347	Enterobacterales	1236	Gammaproteobacteria	1224	Proteobacteria	2	Bacteria	45.504	-73.5784		49.4737	CP041299.1			0
F4_1	NZ_CP041299.1	0.0471738	0	228/1000	Escherichia_coli_O1:H42_strain_CLSC36_plasmid_pCys-1,_complete_sequence	2019-07-12	circular	complete	2592065	plasmid	195702	RefSeq	3707791	Complete_Genome	2019/07/09_00:00	2019/07/09_00:00	TRUE	12158196	SAMN12158196	Canada:_Montreal	45.5039730_N_73.5783680_W	urine_from_healthy_adult_with_cystitis	Homo_sapiens		Escherichia_coli_O1:H42	serotype	cellular_organisms;_Bacteria;_Proteobacteria;_Gammaproteobacteria;_Enterobacterales;_Enterobacteriaceae;_Escherichia;_Escherichia_coli	562	Escherichia_coli	561	Escherichia	543	Enterobacteriaceae	91347	Enterobacterales	1236	Gammaproteobacteria	1224	Proteobacteria	2	Bacteria	45.504	-73.5784		49.4737	CP041299.1			0
F5_1	NZ_CP041299.1	0.047688	0	225/1000	Escherichia_coli_O1:H42_strain_CLSC36_plasmid_pCys-1,_complete_sequence	2019-07-12	circular	complete	2592065	plasmid	195702	RefSeq	3707791	Complete_Genome	2019/07/09_00:00	2019/07/09_00:00	TRUE	12158196	SAMN12158196	Canada:_Montreal	45.5039730_N_73.5783680_W	urine_from_healthy_adult_with_cystitis	Homo_sapiens		Escherichia_coli_O1:H42	serotype	cellular_organisms;_Bacteria;_Proteobacteria;_Gammaproteobacteria;_Enterobacterales;_Enterobacteriaceae;_Escherichia;_Escherichia_coli	562	Escherichia_coli	561	Escherichia	543	Enterobacteriaceae	91347	Enterobacterales	1236	Gammaproteobacteria	1224	Proteobacteria	2	Bacteria	45.504	-73.5784		49.4737	CP041299.1			0
F9_1	NZ_CP041299.1	0.047688	0	225/1000	Escherichia_coli_O1:H42_strain_CLSC36_plasmid_pCys-1,_complete_sequence	2019-07-12	circular	complete	2592065	plasmid	195702	RefSeq	3707791	Complete_Genome	2019/07/09_00:00	2019/07/09_00:00	TRUE	12158196	SAMN12158196	Canada:_Montreal	45.5039730_N_73.5783680_W	urine_from_healthy_adult_with_cystitis	Homo_sapiens		Escherichia_coli_O1:H42	serotype	cellular_organisms;_Bacteria;_Proteobacteria;_Gammaproteobacteria;_Enterobacterales;_Enterobacteriaceae;_Escherichia;_Escherichia_coli	562	Escherichia_coli	561	Escherichia	543	Enterobacteriaceae	91347	Enterobacterales	1236	Gammaproteobacteria	1224	Proteobacteria	2	Bacteria	45.504	-73.5784		49.4737	CP041299.1			0
F1_1	NZ_CP041303.1	0.0400373	0	275/1000	Escherichia_coli_strain_MSHS_133_plasmid_pCys-11,_complete_sequence	2019-07-12	circular	complete	562	plasmid	157660	RefSeq	3707811	Complete_Genome	2019/07/09_00:00	2019/07/09_00:00	TRUE	12158203	SAMN12158203	Canada:_Montreal	45.5039730_N_73.5783680_W	urine_from_healthy_adult_with_cystitis	Homo_sapiens		Escherichia_coli	species	cellular_organisms;_Bacteria;_Proteobacteria;_Gammaproteobacteria;_Enterobacterales;_Enterobacteriaceae;_Escherichia	562	Escherichia_coli	561	Escherichia	543	Enterobacteriaceae	91347	Enterobacterales	1236	Gammaproteobacteria	1224	Proteobacteria	2	Bacteria	45.504	-73.5784		49.8306	CP041303.1			0
F2_2	NZ_CP041303.1	0.0183741	0	515/1000	Escherichia_coli_strain_MSHS_133_plasmid_pCys-11,_complete_sequence	2019-07-12	circular	complete	562	plasmid	157660	RefSeq	3707811	Complete_Genome	2019/07/09_00:00	2019/07/09_00:00	TRUE	12158203	SAMN12158203	Canada:_Montreal	45.5039730_N_73.5783680_W	urine_from_healthy_adult_with_cystitis	Homo_sapiens		Escherichia_coli	species	cellular_organisms;_Bacteria;_Proteobacteria;_Gammaproteobacteria;_Enterobacterales;_Enterobacteriaceae;_Escherichia	562	Escherichia_coli	561	Escherichia	543	Enterobacteriaceae	91347	Enterobacterales	1236	Gammaproteobacteria	1224	Proteobacteria	2	Bacteria	45.504	-73.5784		49.8306	CP041303.1			0
F4_1	NZ_CP041303.1	0.0394988	0	279/1000	Escherichia_coli_strain_MSHS_133_plasmid_pCys-11,_complete_sequence	2019-07-12	circular	complete	562	plasmid	157660	RefSeq	3707811	Complete_Genome	2019/07/09_00:00	2019/07/09_00:00	TRUE	12158203	SAMN12158203	Canada:_Montreal	45.5039730_N_73.5783680_W	urine_from_healthy_adult_with_cystitis	Homo_sapiens		Escherichia_coli	species	cellular_organisms;_Bacteria;_Proteobacteria;_Gammaproteobacteria;_Enterobacterales;_Enterobacteriaceae;_Escherichia	562	Escherichia_coli	561	Escherichia	543	Enterobacteriaceae	91347	Enterobacterales	1236	Gammaproteobacteria	1224	Proteobacteria	2	Bacteria	45.504	-73.5784		49.8306	CP041303.1			0
F5_1	NZ_CP041303.1	0.0366967	0	301/1000	Escherichia_coli_strain_MSHS_133_plasmid_pCys-11,_complete_sequence	2019-07-12	circular	complete	562	plasmid	157660	RefSeq	3707811	Complete_Genome	2019/07/09_00:00	2019/07/09_00:00	TRUE	12158203	SAMN12158203	Canada:_Montreal	45.5039730_N_73.5783680_W	urine_from_healthy_adult_with_cystitis	Homo_sapiens		Escherichia_coli	species	cellular_organisms;_Bacteria;_Proteobacteria;_Gammaproteobacteria;_Enterobacterales;_Enterobacteriaceae;_Escherichia	562	Escherichia_coli	561	Escherichia	543	Enterobacteriaceae	91347	Enterobacterales	1236	Gammaproteobacteria	1224	Proteobacteria	2	Bacteria	45.504	-73.5784		49.8306	CP041303.1			0
F9_1	NZ_CP041303.1	0.0396325	0	278/1000	Escherichia_coli_strain_MSHS_133_plasmid_pCys-11,_complete_sequence	2019-07-12	circular	complete	562	plasmid	157660	RefSeq	3707811	Complete_Genome	2019/07/09_00:00	2019/07/09_00:00	TRUE	12158203	SAMN12158203	Canada:_Montreal	45.5039730_N_73.5783680_W	urine_from_healthy_adult_with_cystitis	Homo_sapiens		Escherichia_coli	species	cellular_organisms;_Bacteria;_Proteobacteria;_Gammaproteobacteria;_Enterobacterales;_Enterobacteriaceae;_Escherichia	562	Escherichia_coli	561	Escherichia	543	Enterobacteriaceae	91347	Enterobacterales	1236	Gammaproteobacteria	1224	Proteobacteria	2	Bacteria	45.504	-73.5784		49.8306	CP041303.1			0
F1_1	NZ_CP041301.1	0.0286795	0	377/1000	Escherichia_coli_strain_MSHS_472_plasmid_pCys-6,_complete_sequence	2019-07-12	circular	complete	562	plasmid	150137	RefSeq	3707801	Complete_Genome	2019/07/09_00:00	2019/07/09_00:00	TRUE	12158201	SAMN12158201	Canada:_Montreal	45.5039730_N_73.5783680_W	urine_from_healthy_adult_with_cystitis	Homo_sapiens		Escherichia_coli	species	cellular_organisms;_Bacteria;_Proteobacteria;_Gammaproteobacteria;_Enterobacterales;_Enterobacteriaceae;_Escherichia	562	Escherichia_coli	561	Escherichia	543	Enterobacteriaceae	91347	Enterobacterales	1236	Gammaproteobacteria	1224	Proteobacteria	2	Bacteria	45.504	-73.5784		51.8273	CP041301.1			0
F2_2	NZ_CP041301.1	0.0463343	0	233/1000	Escherichia_coli_strain_MSHS_472_plasmid_pCys-6,_complete_sequence	2019-07-12	circular	complete	562	plasmid	150137	RefSeq	3707801	Complete_Genome	2019/07/09_00:00	2019/07/09_00:00	TRUE	12158201	SAMN12158201	Canada:_Montreal	45.5039730_N_73.5783680_W	urine_from_healthy_adult_with_cystitis	Homo_sapiens		Escherichia_coli	species	cellular_organisms;_Bacteria;_Proteobacteria;_Gammaproteobacteria;_Enterobacterales;_Enterobacteriaceae;_Escherichia	562	Escherichia_coli	561	Escherichia	543	Enterobacteriaceae	91347	Enterobacterales	1236	Gammaproteobacteria	1224	Proteobacteria	2	Bacteria	45.504	-73.5784		51.8273	CP041301.1			0
F4_1	NZ_CP041301.1	0.0283151	0	381/1000	Escherichia_coli_strain_MSHS_472_plasmid_pCys-6,_complete_sequence	2019-07-12	circular	complete	562	plasmid	150137	RefSeq	3707801	Complete_Genome	2019/07/09_00:00	2019/07/09_00:00	TRUE	12158201	SAMN12158201	Canada:_Montreal	45.5039730_N_73.5783680_W	urine_from_healthy_adult_with_cystitis	Homo_sapiens		Escherichia_coli	species	cellular_organisms;_Bacteria;_Proteobacteria;_Gammaproteobacteria;_Enterobacterales;_Enterobacteriaceae;_Escherichia	562	Escherichia_coli	561	Escherichia	543	Enterobacteriaceae	91347	Enterobacterales	1236	Gammaproteobacteria	1224	Proteobacteria	2	Bacteria	45.504	-73.5784		51.8273	CP041301.1			0
F5_1	NZ_CP041301.1	0.0235265	0	439/1000	Escherichia_coli_strain_MSHS_472_plasmid_pCys-6,_complete_sequence	2019-07-12	circular	complete	562	plasmid	150137	RefSeq	3707801	Complete_Genome	2019/07/09_00:00	2019/07/09_00:00	TRUE	12158201	SAMN12158201	Canada:_Montreal	45.5039730_N_73.5783680_W	urine_from_healthy_adult_with_cystitis	Homo_sapiens		Escherichia_coli	species	cellular_organisms;_Bacteria;_Proteobacteria;_Gammaproteobacteria;_Enterobacterales;_Enterobacteriaceae;_Escherichia	562	Escherichia_coli	561	Escherichia	543	Enterobacteriaceae	91347	Enterobacterales	1236	Gammaproteobacteria	1224	Proteobacteria	2	Bacteria	45.504	-73.5784		51.8273	CP041301.1			0
F9_1	NZ_CP041301.1	0.0284057	0	380/1000	Escherichia_coli_strain_MSHS_472_plasmid_pCys-6,_complete_sequence	2019-07-12	circular	complete	562	plasmid	150137	RefSeq	3707801	Complete_Genome	2019/07/09_00:00	2019/07/09_00:00	TRUE	12158201	SAMN12158201	Canada:_Montreal	45.5039730_N_73.5783680_W	urine_from_healthy_adult_with_cystitis	Homo_sapiens		Escherichia_coli	species	cellular_organisms;_Bacteria;_Proteobacteria;_Gammaproteobacteria;_Enterobacterales;_Enterobacteriaceae;_Escherichia	562	Escherichia_coli	561	Escherichia	543	Enterobacteriaceae	91347	Enterobacterales	1236	Gammaproteobacteria	1224	Proteobacteria	2	Bacteria	45.504	-73.5784		51.8273	CP041301.1			0
F1_1	NZ_CP039562.1	0.0662649	0	142/1000	Salmonella_enterica_subsp._enterica_serovar_1,4,[5],12:i:-_strain_PNCS014847_plasmid_p08-5333.1,_complete_sequence	2019-04-29	circular	complete	2583588	plasmid	178506	RefSeq	2639321	Complete_Genome	2019/04/28_00:00	2019/04/28_00:00	TRUE	11333141	SAMN11333141	Canada:_NL	not_collected	not_collected	Homo_sapiens		Salmonella_enterica_subsp._enterica_serovar_1,4,[5],12:i:-		cellular_organisms;_Bacteria;_Proteobacteria;_Gammaproteobacteria;_Enterobacterales;_Enterobacteriaceae;_Salmonella;_Salmonella_enterica;_Salmonella_enterica_subsp._enterica	28901	Salmonella_enterica	590	Salmonella	543	Enterobacteriaceae	91347	Enterobacterales	1236	Gammaproteobacteria	1224	Proteobacteria	2	Bacteria	53.8217	-61.2296	Canada,NL	52.2207	CP039562.1			0
F2_2	NZ_CP039562.1	0.0733545	0	120/1000	Salmonella_enterica_subsp._enterica_serovar_1,4,[5],12:i:-_strain_PNCS014847_plasmid_p08-5333.1,_complete_sequence	2019-04-29	circular	complete	2583588	plasmid	178506	RefSeq	2639321	Complete_Genome	2019/04/28_00:00	2019/04/28_00:00	TRUE	11333141	SAMN11333141	Canada:_NL	not_collected	not_collected	Homo_sapiens		Salmonella_enterica_subsp._enterica_serovar_1,4,[5],12:i:-		cellular_organisms;_Bacteria;_Proteobacteria;_Gammaproteobacteria;_Enterobacterales;_Enterobacteriaceae;_Salmonella;_Salmonella_enterica;_Salmonella_enterica_subsp._enterica	28901	Salmonella_enterica	590	Salmonella	543	Enterobacteriaceae	91347	Enterobacterales	1236	Gammaproteobacteria	1224	Proteobacteria	2	Bacteria	53.8217	-61.2296	Canada,NL	52.2207	CP039562.1			0
F4_1	NZ_CP039562.1	0.0665597	0	141/1000	Salmonella_enterica_subsp._enterica_serovar_1,4,[5],12:i:-_strain_PNCS014847_plasmid_p08-5333.1,_complete_sequence	2019-04-29	circular	complete	2583588	plasmid	178506	RefSeq	2639321	Complete_Genome	2019/04/28_00:00	2019/04/28_00:00	TRUE	11333141	SAMN11333141	Canada:_NL	not_collected	not_collected	Homo_sapiens		Salmonella_enterica_subsp._enterica_serovar_1,4,[5],12:i:-		cellular_organisms;_Bacteria;_Proteobacteria;_Gammaproteobacteria;_Enterobacterales;_Enterobacteriaceae;_Salmonella;_Salmonella_enterica;_Salmonella_enterica_subsp._enterica	28901	Salmonella_enterica	590	Salmonella	543	Enterobacteriaceae	91347	Enterobacterales	1236	Gammaproteobacteria	1224	Proteobacteria	2	Bacteria	53.8217	-61.2296	Canada,NL	52.2207	CP039562.1			0
F5_1	NZ_CP039562.1	0.0626325	0	155/1000	Salmonella_enterica_subsp._enterica_serovar_1,4,[5],12:i:-_strain_PNCS014847_plasmid_p08-5333.1,_complete_sequence	2019-04-29	circular	complete	2583588	plasmid	178506	RefSeq	2639321	Complete_Genome	2019/04/28_00:00	2019/04/28_00:00	TRUE	11333141	SAMN11333141	Canada:_NL	not_collected	not_collected	Homo_sapiens		Salmonella_enterica_subsp._enterica_serovar_1,4,[5],12:i:-		cellular_organisms;_Bacteria;_Proteobacteria;_Gammaproteobacteria;_Enterobacterales;_Enterobacteriaceae;_Salmonella;_Salmonella_enterica;_Salmonella_enterica_subsp._enterica	28901	Salmonella_enterica	590	Salmonella	543	Enterobacteriaceae	91347	Enterobacterales	1236	Gammaproteobacteria	1224	Proteobacteria	2	Bacteria	53.8217	-61.2296	Canada,NL	52.2207	CP039562.1			0
F9_1	NZ_CP039562.1	0.0662649	0	142/1000	Salmonella_enterica_subsp._enterica_serovar_1,4,[5],12:i:-_strain_PNCS014847_plasmid_p08-5333.1,_complete_sequence	2019-04-29	circular	complete	2583588	plasmid	178506	RefSeq	2639321	Complete_Genome	2019/04/28_00:00	2019/04/28_00:00	TRUE	11333141	SAMN11333141	Canada:_NL	not_collected	not_collected	Homo_sapiens		Salmonella_enterica_subsp._enterica_serovar_1,4,[5],12:i:-		cellular_organisms;_Bacteria;_Proteobacteria;_Gammaproteobacteria;_Enterobacterales;_Enterobacteriaceae;_Salmonella;_Salmonella_enterica;_Salmonella_enterica_subsp._enterica	28901	Salmonella_enterica	590	Salmonella	543	Enterobacteriaceae	91347	Enterobacterales	1236	Gammaproteobacteria	1224	Proteobacteria	2	Bacteria	53.8217	-61.2296	Canada,NL	52.2207	CP039562.1			0
F3_6	NZ_CP039600.1	0.0424367	0	258/1000	Salmonella_enterica_subsp._enterica_serovar_1,4,[5],12:i:-_strain_PNCS014867_plasmid_p12-6334.1,_complete_sequence	2019-04-29	circular	complete	2583588	plasmid	38266	RefSeq	2639461	Complete_Genome	2019/04/28_00:00	2019/04/28_00:00	TRUE	11333164	SAMN11333164	Canada:_ON	not_collected	not_collected	Homo_sapiens		Salmonella_enterica_subsp._enterica_serovar_1,4,[5],12:i:-		cellular_organisms;_Bacteria;_Proteobacteria;_Gammaproteobacteria;_Enterobacterales;_Enterobacteriaceae;_Salmonella;_Salmonella_enterica;_Salmonella_enterica_subsp._enterica	28901	Salmonella_enterica	590	Salmonella	543	Enterobacteriaceae	91347	Enterobacterales	1236	Gammaproteobacteria	1224	Proteobacteria	2	Bacteria	50.0007	-86.001	Canada,ON	41.9067	CP039600.1			0
F1_18	NZ_CP039602.1	0.00265838	0	897/1000	Salmonella_enterica_subsp._enterica_serovar_1,4,[5],12:i:-_strain_PNCS014867_plasmid_p12-6334.3,_complete_sequence	2019-04-29	circular	complete	2583588	plasmid	3374	RefSeq	2639461	Complete_Genome	2019/04/28_00:00	2019/04/28_00:00	TRUE	11333164	SAMN11333164	Canada:_ON	not_collected	not_collected	Homo_sapiens		Salmonella_enterica_subsp._enterica_serovar_1,4,[5],12:i:-		cellular_organisms;_Bacteria;_Proteobacteria;_Gammaproteobacteria;_Enterobacterales;_Enterobacteriaceae;_Salmonella;_Salmonella_enterica;_Salmonella_enterica_subsp._enterica	28901	Salmonella_enterica	590	Salmonella	543	Enterobacteriaceae	91347	Enterobacterales	1236	Gammaproteobacteria	1224	Proteobacteria	2	Bacteria	50.0007	-86.001	Canada,ON	55.246	CP039602.1			0
F4_7	NZ_CP039602.1	0.0709514	0	127/1000	Salmonella_enterica_subsp._enterica_serovar_1,4,[5],12:i:-_strain_PNCS014867_plasmid_p12-6334.3,_complete_sequence	2019-04-29	circular	complete	2583588	plasmid	3374	RefSeq	2639461	Complete_Genome	2019/04/28_00:00	2019/04/28_00:00	TRUE	11333164	SAMN11333164	Canada:_ON	not_collected	not_collected	Homo_sapiens		Salmonella_enterica_subsp._enterica_serovar_1,4,[5],12:i:-		cellular_organisms;_Bacteria;_Proteobacteria;_Gammaproteobacteria;_Enterobacterales;_Enterobacteriaceae;_Salmonella;_Salmonella_enterica;_Salmonella_enterica_subsp._enterica	28901	Salmonella_enterica	590	Salmonella	543	Enterobacteriaceae	91347	Enterobacterales	1236	Gammaproteobacteria	1224	Proteobacteria	2	Bacteria	50.0007	-86.001	Canada,ON	55.246	CP039602.1			0
F1_3	NZ_CP039604.1	0.0255655	0	413/1000	Salmonella_enterica_subsp._enterica_serovar_1,4,[5],12:i:-_strain_PNCS014868_plasmid_p12-6919.1,_complete_sequence	2019-04-29	circular	complete	2583588	plasmid	90972	RefSeq	2639471	Complete_Genome	2019/04/28_00:00	2019/04/28_00:00	TRUE	11333165	SAMN11333165	Canada:_ON	not_collected	not_collected	Homo_sapiens		Salmonella_enterica_subsp._enterica_serovar_1,4,[5],12:i:-		cellular_organisms;_Bacteria;_Proteobacteria;_Gammaproteobacteria;_Enterobacterales;_Enterobacteriaceae;_Salmonella;_Salmonella_enterica;_Salmonella_enterica_subsp._enterica	28901	Salmonella_enterica	590	Salmonella	543	Enterobacteriaceae	91347	Enterobacterales	1236	Gammaproteobacteria	1224	Proteobacteria	2	Bacteria	50.0007	-86.001	Canada,ON	49.8692	CP039604.1			0
F3_4	NZ_CP039605.1	0.0893096	0	83/1000	Salmonella_enterica_subsp._enterica_serovar_1,4,[5],12:i:-_strain_PNCS014868_plasmid_p12-6919.2,_complete_sequence	2019-04-29	circular	complete	2583588	plasmid	38556	RefSeq	2639471	Complete_Genome	2019/04/28_00:00	2019/04/28_00:00	TRUE	11333165	SAMN11333165	Canada:_ON	not_collected	not_collected	Homo_sapiens		Salmonella_enterica_subsp._enterica_serovar_1,4,[5],12:i:-		cellular_organisms;_Bacteria;_Proteobacteria;_Gammaproteobacteria;_Enterobacterales;_Enterobacteriaceae;_Salmonella;_Salmonella_enterica;_Salmonella_enterica_subsp._enterica	28901	Salmonella_enterica	590	Salmonella	543	Enterobacteriaceae	91347	Enterobacterales	1236	Gammaproteobacteria	1224	Proteobacteria	2	Bacteria	50.0007	-86.001	Canada,ON	56.2377	CP039605.1			0
F5_2	NZ_CP039605.1	0.0867434	0	88/1000	Salmonella_enterica_subsp._enterica_serovar_1,4,[5],12:i:-_strain_PNCS014868_plasmid_p12-6919.2,_complete_sequence	2019-04-29	circular	complete	2583588	plasmid	38556	RefSeq	2639471	Complete_Genome	2019/04/28_00:00	2019/04/28_00:00	TRUE	11333165	SAMN11333165	Canada:_ON	not_collected	not_collected	Homo_sapiens		Salmonella_enterica_subsp._enterica_serovar_1,4,[5],12:i:-		cellular_organisms;_Bacteria;_Proteobacteria;_Gammaproteobacteria;_Enterobacterales;_Enterobacteriaceae;_Salmonella;_Salmonella_enterica;_Salmonella_enterica_subsp._enterica	28901	Salmonella_enterica	590	Salmonella	543	Enterobacteriaceae	91347	Enterobacterales	1236	Gammaproteobacteria	1224	Proteobacteria	2	Bacteria	50.0007	-86.001	Canada,ON	56.2377	CP039605.1			0
F1_17	NZ_CP039863.1	0.0852783	0	91/1000	Salmonella_enterica_subsp._enterica_serovar_1,4,[5],12:i:-_strain_PNCS014880_plasmid_p16-6773.3,_complete_sequence	2019-05-08	circular	complete	2583588	plasmid	6306	RefSeq	2759721	Complete_Genome	2019/05/06_00:00	2019/05/06_00:00	TRUE	11333170	SAMN11333170	Canada:_ON	not_collected	not_collected	Homo_sapiens		Salmonella_enterica_subsp._enterica_serovar_1,4,[5],12:i:-		cellular_organisms;_Bacteria;_Proteobacteria;_Gammaproteobacteria;_Enterobacterales;_Enterobacteriaceae;_Salmonella;_Salmonella_enterica;_Salmonella_enterica_subsp._enterica	28901	Salmonella_enterica	590	Salmonella	543	Enterobacteriaceae	91347	Enterobacterales	1236	Gammaproteobacteria	1224	Proteobacteria	2	Bacteria	50.0007	-86.001	Canada,ON	47.4944	CP039863.1			0
F7_6	NZ_CP039863.1	0.0852783	0	91/1000	Salmonella_enterica_subsp._enterica_serovar_1,4,[5],12:i:-_strain_PNCS014880_plasmid_p16-6773.3,_complete_sequence	2019-05-08	circular	complete	2583588	plasmid	6306	RefSeq	2759721	Complete_Genome	2019/05/06_00:00	2019/05/06_00:00	TRUE	11333170	SAMN11333170	Canada:_ON	not_collected	not_collected	Homo_sapiens		Salmonella_enterica_subsp._enterica_serovar_1,4,[5],12:i:-		cellular_organisms;_Bacteria;_Proteobacteria;_Gammaproteobacteria;_Enterobacterales;_Enterobacteriaceae;_Salmonella;_Salmonella_enterica;_Salmonella_enterica_subsp._enterica	28901	Salmonella_enterica	590	Salmonella	543	Enterobacteriaceae	91347	Enterobacterales	1236	Gammaproteobacteria	1224	Proteobacteria	2	Bacteria	50.0007	-86.001	Canada,ON	47.4944	CP039863.1			0
F1_17	NZ_CP039864.1	0.0994698	0	66/1000	Salmonella_enterica_subsp._enterica_serovar_1,4,[5],12:i:-_strain_PNCS014880_plasmid_p16-6773.4,_complete_sequence	2019-05-08	circular	complete	2583588	plasmid	5310	RefSeq	2759721	Complete_Genome	2019/05/06_00:00	2019/05/06_00:00	TRUE	11333170	SAMN11333170	Canada:_ON	not_collected	not_collected	Homo_sapiens		Salmonella_enterica_subsp._enterica_serovar_1,4,[5],12:i:-		cellular_organisms;_Bacteria;_Proteobacteria;_Gammaproteobacteria;_Enterobacterales;_Enterobacteriaceae;_Salmonella;_Salmonella_enterica;_Salmonella_enterica_subsp._enterica	28901	Salmonella_enterica	590	Salmonella	543	Enterobacteriaceae	91347	Enterobacterales	1236	Gammaproteobacteria	1224	Proteobacteria	2	Bacteria	50.0007	-86.001	Canada,ON	51.1111	CP039864.1			0
F3_4	NZ_CP016529.1	0.0962153	0	71/1000	Salmonella_enterica_subsp._enterica_serovar_Heidelberg_strain_09-036813-1A_plasmid_p09-036813-1A_42,_complete_sequence	2016-07-22	circular	complete	611	plasmid	42652	RefSeq	772011	Complete_Genome	2016/07/21_00:00	2016/07/21_00:00	TRUE	5263546	SAMN05263546	Canada:_Ontario	Unknown	Equine_Body_Fluid/Excretion	Equus_ferus_caballus		Salmonella_enterica_subsp._enterica_serovar_Heidelberg		cellular_organisms;_Bacteria;_Proteobacteria;_Gammaproteobacteria;_Enterobacterales;_Enterobacteriaceae;_Salmonella;_Salmonella_enterica;_Salmonella_enterica_subsp._enterica	28901	Salmonella_enterica	590	Salmonella	543	Enterobacteriaceae	91347	Enterobacterales	1236	Gammaproteobacteria	1224	Proteobacteria	2	Bacteria	50.0007	-86.001	Canada,Ontario	42.1481	CP016529.1			0
F3_6	NZ_CP016529.1	0.0388388	0	284/1000	Salmonella_enterica_subsp._enterica_serovar_Heidelberg_strain_09-036813-1A_plasmid_p09-036813-1A_42,_complete_sequence	2016-07-22	circular	complete	611	plasmid	42652	RefSeq	772011	Complete_Genome	2016/07/21_00:00	2016/07/21_00:00	TRUE	5263546	SAMN05263546	Canada:_Ontario	Unknown	Equine_Body_Fluid/Excretion	Equus_ferus_caballus		Salmonella_enterica_subsp._enterica_serovar_Heidelberg		cellular_organisms;_Bacteria;_Proteobacteria;_Gammaproteobacteria;_Enterobacterales;_Enterobacteriaceae;_Salmonella;_Salmonella_enterica;_Salmonella_enterica_subsp._enterica	28901	Salmonella_enterica	590	Salmonella	543	Enterobacteriaceae	91347	Enterobacterales	1236	Gammaproteobacteria	1224	Proteobacteria	2	Bacteria	50.0007	-86.001	Canada,Ontario	42.1481	CP016529.1			0
F5_2	NZ_CP016529.1	0.0962153	0	71/1000	Salmonella_enterica_subsp._enterica_serovar_Heidelberg_strain_09-036813-1A_plasmid_p09-036813-1A_42,_complete_sequence	2016-07-22	circular	complete	611	plasmid	42652	RefSeq	772011	Complete_Genome	2016/07/21_00:00	2016/07/21_00:00	TRUE	5263546	SAMN05263546	Canada:_Ontario	Unknown	Equine_Body_Fluid/Excretion	Equus_ferus_caballus		Salmonella_enterica_subsp._enterica_serovar_Heidelberg		cellular_organisms;_Bacteria;_Proteobacteria;_Gammaproteobacteria;_Enterobacterales;_Enterobacteriaceae;_Salmonella;_Salmonella_enterica;_Salmonella_enterica_subsp._enterica	28901	Salmonella_enterica	590	Salmonella	543	Enterobacteriaceae	91347	Enterobacterales	1236	Gammaproteobacteria	1224	Proteobacteria	2	Bacteria	50.0007	-86.001	Canada,Ontario	42.1481	CP016529.1			0
F1_3	NZ_CP016516.1	0.0249208	0	421/1000	Salmonella_enterica_subsp._enterica_serovar_Heidelberg_strain_11-004736-1-7_plasmid_p11-004736-1-7_99,_complete_sequence	2016-07-22	circular	complete	611	plasmid	98998	RefSeq	771971	Complete_Genome	2016/07/21_00:00	2016/07/21_00:00	TRUE	5263553	SAMN05263553	Canada:_Ontario	Unknown	Bovine_Organ	Bos_taurus		Salmonella_enterica_subsp._enterica_serovar_Heidelberg		cellular_organisms;_Bacteria;_Proteobacteria;_Gammaproteobacteria;_Enterobacterales;_Enterobacteriaceae;_Salmonella;_Salmonella_enterica;_Salmonella_enterica_subsp._enterica	28901	Salmonella_enterica	590	Salmonella	543	Enterobacteriaceae	91347	Enterobacterales	1236	Gammaproteobacteria	1224	Proteobacteria	2	Bacteria	50.0007	-86.001	Canada,Ontario	49.896	CP016516.1			0
F1_3	NZ_CP016568.1	0.0250005	0	420/1000	Salmonella_enterica_subsp._enterica_serovar_Heidelberg_strain_AMR588-04-00318_plasmid_pAMR588-04-00318_99,_complete_sequence	2016-07-25	circular	complete	611	plasmid	98998	RefSeq	773491	Complete_Genome	2016/07/22_00:00	2016/07/22_00:00	TRUE	5263514	SAMN05263514	Canada:_Ontario	Unknown	Chicken_feces			Salmonella_enterica_subsp._enterica_serovar_Heidelberg		cellular_organisms;_Bacteria;_Proteobacteria;_Gammaproteobacteria;_Enterobacterales;_Enterobacteriaceae;_Salmonella;_Salmonella_enterica;_Salmonella_enterica_subsp._enterica	28901	Salmonella_enterica	590	Salmonella	543	Enterobacteriaceae	91347	Enterobacterales	1236	Gammaproteobacteria	1224	Proteobacteria	2	Bacteria	50.0007	-86.001	Canada,Ontario	49.897	CP016568.1			0
F1_3	NZ_CP016572.1	0.0250005	0	420/1000	Salmonella_enterica_subsp._enterica_serovar_Heidelberg_strain_AMR588-04-00320_plasmid_pAMR588-04-00320_99,_complete_sequence	2016-07-25	circular	complete	611	plasmid	98999	RefSeq	773471	Complete_Genome	2016/07/22_00:00	2016/07/22_00:00	TRUE	5263515	SAMN05263515	Canada:_Ontario	Unknown	Chicken_feces			Salmonella_enterica_subsp._enterica_serovar_Heidelberg		cellular_organisms;_Bacteria;_Proteobacteria;_Gammaproteobacteria;_Enterobacterales;_Enterobacteriaceae;_Salmonella;_Salmonella_enterica;_Salmonella_enterica_subsp._enterica	28901	Salmonella_enterica	590	Salmonella	543	Enterobacteriaceae	91347	Enterobacterales	1236	Gammaproteobacteria	1224	Proteobacteria	2	Bacteria	50.0007	-86.001	Canada,Ontario	49.8975	CP016572.1			0
F3_6	NZ_CP016575.1	0.0397669	0	277/1000	Salmonella_enterica_subsp._enterica_serovar_Heidelberg_strain_AMR588-04-00435_plasmid_pAMR588-04-00435_37,_complete_sequence	2016-07-25	circular	complete	611	plasmid	37697	RefSeq	773411	Complete_Genome	2016/07/22_00:00	2016/07/22_00:00	TRUE	5263516	SAMN05263516	Canada:_Ontario	Unknown	Chicken_feces			Salmonella_enterica_subsp._enterica_serovar_Heidelberg		cellular_organisms;_Bacteria;_Proteobacteria;_Gammaproteobacteria;_Enterobacterales;_Enterobacteriaceae;_Salmonella;_Salmonella_enterica;_Salmonella_enterica_subsp._enterica	28901	Salmonella_enterica	590	Salmonella	543	Enterobacteriaceae	91347	Enterobacterales	1236	Gammaproteobacteria	1224	Proteobacteria	2	Bacteria	50.0007	-86.001	Canada,Ontario	41.1783	CP016575.1			0
F3_6	NZ_CP016518.1	0.0397669	0	277/1000	Salmonella_enterica_subsp._enterica_serovar_Heidelberg_strain_CE-R2-11-0435_plasmid_pCE-R2-11-0435_37,_complete_sequence	2016-07-22	circular	complete	611	plasmid	37698	RefSeq	771981	Complete_Genome	2016/07/21_00:00	2016/07/21_00:00	TRUE	5263538	SAMN05263538	Canada:_Ontario	Unknown	Chicken_Meat			Salmonella_enterica_subsp._enterica_serovar_Heidelberg		cellular_organisms;_Bacteria;_Proteobacteria;_Gammaproteobacteria;_Enterobacterales;_Enterobacteriaceae;_Salmonella;_Salmonella_enterica;_Salmonella_enterica_subsp._enterica	28901	Salmonella_enterica	590	Salmonella	543	Enterobacteriaceae	91347	Enterobacterales	1236	Gammaproteobacteria	1224	Proteobacteria	2	Bacteria	50.0007	-86.001	Canada,Ontario	41.1773	CP016518.1			0
F1_17	NZ_CP016519.1	0.00160079	0	936/1000	Salmonella_enterica_subsp._enterica_serovar_Heidelberg_strain_CE-R2-11-0435_plasmid_pCE-R2-11-0435_6,_complete_sequence	2016-07-22	circular	complete	611	plasmid	6647	RefSeq	771981	Complete_Genome	2016/07/21_00:00	2016/07/21_00:00	TRUE	5263538	SAMN05263538	Canada:_Ontario	Unknown	Chicken_Meat			Salmonella_enterica_subsp._enterica_serovar_Heidelberg		cellular_organisms;_Bacteria;_Proteobacteria;_Gammaproteobacteria;_Enterobacterales;_Enterobacteriaceae;_Salmonella;_Salmonella_enterica;_Salmonella_enterica_subsp._enterica	28901	Salmonella_enterica	590	Salmonella	543	Enterobacteriaceae	91347	Enterobacterales	1236	Gammaproteobacteria	1224	Proteobacteria	2	Bacteria	50.0007	-86.001	Canada,Ontario	48.5332	CP016519.1			0
F4_7	NZ_CP016519.1	0.0188053	0	508/1000	Salmonella_enterica_subsp._enterica_serovar_Heidelberg_strain_CE-R2-11-0435_plasmid_pCE-R2-11-0435_6,_complete_sequence	2016-07-22	circular	complete	611	plasmid	6647	RefSeq	771981	Complete_Genome	2016/07/21_00:00	2016/07/21_00:00	TRUE	5263538	SAMN05263538	Canada:_Ontario	Unknown	Chicken_Meat			Salmonella_enterica_subsp._enterica_serovar_Heidelberg		cellular_organisms;_Bacteria;_Proteobacteria;_Gammaproteobacteria;_Enterobacterales;_Enterobacteriaceae;_Salmonella;_Salmonella_enterica;_Salmonella_enterica_subsp._enterica	28901	Salmonella_enterica	590	Salmonella	543	Enterobacteriaceae	91347	Enterobacterales	1236	Gammaproteobacteria	1224	Proteobacteria	2	Bacteria	50.0007	-86.001	Canada,Ontario	48.5332	CP016519.1			0
F7_6	NZ_CP016519.1	0.00191916	0	924/1000	Salmonella_enterica_subsp._enterica_serovar_Heidelberg_strain_CE-R2-11-0435_plasmid_pCE-R2-11-0435_6,_complete_sequence	2016-07-22	circular	complete	611	plasmid	6647	RefSeq	771981	Complete_Genome	2016/07/21_00:00	2016/07/21_00:00	TRUE	5263538	SAMN05263538	Canada:_Ontario	Unknown	Chicken_Meat			Salmonella_enterica_subsp._enterica_serovar_Heidelberg		cellular_organisms;_Bacteria;_Proteobacteria;_Gammaproteobacteria;_Enterobacterales;_Enterobacteriaceae;_Salmonella;_Salmonella_enterica;_Salmonella_enterica_subsp._enterica	28901	Salmonella_enterica	590	Salmonella	543	Enterobacteriaceae	91347	Enterobacterales	1236	Gammaproteobacteria	1224	Proteobacteria	2	Bacteria	50.0007	-86.001	Canada,Ontario	48.5332	CP016519.1			0
F9_5	NZ_CP016519.1	0.0155619	0	564/1000	Salmonella_enterica_subsp._enterica_serovar_Heidelberg_strain_CE-R2-11-0435_plasmid_pCE-R2-11-0435_6,_complete_sequence	2016-07-22	circular	complete	611	plasmid	6647	RefSeq	771981	Complete_Genome	2016/07/21_00:00	2016/07/21_00:00	TRUE	5263538	SAMN05263538	Canada:_Ontario	Unknown	Chicken_Meat			Salmonella_enterica_subsp._enterica_serovar_Heidelberg		cellular_organisms;_Bacteria;_Proteobacteria;_Gammaproteobacteria;_Enterobacterales;_Enterobacteriaceae;_Salmonella;_Salmonella_enterica;_Salmonella_enterica_subsp._enterica	28901	Salmonella_enterica	590	Salmonella	543	Enterobacteriaceae	91347	Enterobacterales	1236	Gammaproteobacteria	1224	Proteobacteria	2	Bacteria	50.0007	-86.001	Canada,Ontario	48.5332	CP016519.1			0
F1_3	NZ_CP016520.1	0.00175922	0	930/1000	Salmonella_enterica_subsp._enterica_serovar_Heidelberg_strain_CE-R2-11-0435_plasmid_pCE-R2-11-0435_92,_complete_sequence	2016-07-22	circular	complete	611	plasmid	92323	RefSeq	771981	Complete_Genome	2016/07/21_00:00	2016/07/21_00:00	TRUE	5263538	SAMN05263538	Canada:_Ontario	Unknown	Chicken_Meat			Salmonella_enterica_subsp._enterica_serovar_Heidelberg		cellular_organisms;_Bacteria;_Proteobacteria;_Gammaproteobacteria;_Enterobacterales;_Enterobacteriaceae;_Salmonella;_Salmonella_enterica;_Salmonella_enterica_subsp._enterica	28901	Salmonella_enterica	590	Salmonella	543	Enterobacteriaceae	91347	Enterobacterales	1236	Gammaproteobacteria	1224	Proteobacteria	2	Bacteria	50.0007	-86.001	Canada,Ontario	50.0222	CP016520.1			0
F1_18	NZ_CP039570.1	0.0574401	0	176/1000	Salmonella_enterica_subsp._enterica_serovar_1,4,[5],12:i:-_strain_PNCS014852_plasmid_p09-0642.1,_complete_sequence	2019-04-29	circular	complete	2583588	plasmid	4593	RefSeq	2639401	Complete_Genome	2019/04/28_00:00	2019/04/28_00:00	TRUE	11333146	SAMN11333146	Canada:_QC	not_collected	not_collected	Homo_sapiens		Salmonella_enterica_subsp._enterica_serovar_1,4,[5],12:i:-		cellular_organisms;_Bacteria;_Proteobacteria;_Gammaproteobacteria;_Enterobacterales;_Enterobacteriaceae;_Salmonella;_Salmonella_enterica;_Salmonella_enterica_subsp._enterica	28901	Salmonella_enterica	590	Salmonella	543	Enterobacteriaceae	91347	Enterobacterales	1236	Gammaproteobacteria	1224	Proteobacteria	2	Bacteria	52.4761	-71.8259	Canada,QC	50.4463	CP039570.1			0
F4_7	NZ_CP039570.1	0.0962153	0	71/1000	Salmonella_enterica_subsp._enterica_serovar_1,4,[5],12:i:-_strain_PNCS014852_plasmid_p09-0642.1,_complete_sequence	2019-04-29	circular	complete	2583588	plasmid	4593	RefSeq	2639401	Complete_Genome	2019/04/28_00:00	2019/04/28_00:00	TRUE	11333146	SAMN11333146	Canada:_QC	not_collected	not_collected	Homo_sapiens		Salmonella_enterica_subsp._enterica_serovar_1,4,[5],12:i:-		cellular_organisms;_Bacteria;_Proteobacteria;_Gammaproteobacteria;_Enterobacterales;_Enterobacteriaceae;_Salmonella;_Salmonella_enterica;_Salmonella_enterica_subsp._enterica	28901	Salmonella_enterica	590	Salmonella	543	Enterobacteriaceae	91347	Enterobacterales	1236	Gammaproteobacteria	1224	Proteobacteria	2	Bacteria	52.4761	-71.8259	Canada,QC	50.4463	CP039570.1			0
F1_18	NZ_CP039573.1	0.0574401	0	176/1000	Salmonella_enterica_subsp._enterica_serovar_1,4,[5],12:i:-_strain_PNCS014855_plasmid_p10-2080.1,_complete_sequence	2019-04-29	circular	complete	2583588	plasmid	4593	RefSeq	2639361	Complete_Genome	2019/04/28_00:00	2019/04/28_00:00	TRUE	11333149	SAMN11333149	Canada:_QC	not_collected	not_collected	Homo_sapiens		Salmonella_enterica_subsp._enterica_serovar_1,4,[5],12:i:-		cellular_organisms;_Bacteria;_Proteobacteria;_Gammaproteobacteria;_Enterobacterales;_Enterobacteriaceae;_Salmonella;_Salmonella_enterica;_Salmonella_enterica_subsp._enterica	28901	Salmonella_enterica	590	Salmonella	543	Enterobacteriaceae	91347	Enterobacterales	1236	Gammaproteobacteria	1224	Proteobacteria	2	Bacteria	52.4761	-71.8259	Canada,QC	50.4246	CP039573.1			0
F4_7	NZ_CP039573.1	0.0962153	0	71/1000	Salmonella_enterica_subsp._enterica_serovar_1,4,[5],12:i:-_strain_PNCS014855_plasmid_p10-2080.1,_complete_sequence	2019-04-29	circular	complete	2583588	plasmid	4593	RefSeq	2639361	Complete_Genome	2019/04/28_00:00	2019/04/28_00:00	TRUE	11333149	SAMN11333149	Canada:_QC	not_collected	not_collected	Homo_sapiens		Salmonella_enterica_subsp._enterica_serovar_1,4,[5],12:i:-		cellular_organisms;_Bacteria;_Proteobacteria;_Gammaproteobacteria;_Enterobacterales;_Enterobacteriaceae;_Salmonella;_Salmonella_enterica;_Salmonella_enterica_subsp._enterica	28901	Salmonella_enterica	590	Salmonella	543	Enterobacteriaceae	91347	Enterobacterales	1236	Gammaproteobacteria	1224	Proteobacteria	2	Bacteria	52.4761	-71.8259	Canada,QC	50.4246	CP039573.1			0
F5_1	NZ_CP039580.1	0.0914855	0	79/1000	Salmonella_enterica_subsp._enterica_serovar_1,4,[5],12:i:-_strain_PNCS014857_plasmid_p10-3881.1,_complete_sequence	2019-04-29	circular	complete	2583588	plasmid	125502	RefSeq	2639411	Complete_Genome	2019/04/28_00:00	2019/04/28_00:00	TRUE	11333152	SAMN11333152	Canada:_QC	not_collected	not_collected	Homo_sapiens		Salmonella_enterica_subsp._enterica_serovar_1,4,[5],12:i:-		cellular_organisms;_Bacteria;_Proteobacteria;_Gammaproteobacteria;_Enterobacterales;_Enterobacteriaceae;_Salmonella;_Salmonella_enterica;_Salmonella_enterica_subsp._enterica	28901	Salmonella_enterica	590	Salmonella	543	Enterobacteriaceae	91347	Enterobacterales	1236	Gammaproteobacteria	1224	Proteobacteria	2	Bacteria	52.4761	-71.8259	Canada,QC	53.2892	CP039580.1			0
F5_1	NZ_CP040652.1	0.080322	0	102/1000	Salmonella_enterica_subsp._enterica_serovar_1,4,[5],12:i:-_strain_SA20070548_plasmid_pSA20070548.1,_complete_sequence	2019-05-31	circular	complete	2583588	plasmid	84296	RefSeq	3218591	Complete_Genome	2019/05/30_00:00	2019/05/30_00:00	TRUE	10833327	SAMN10833327	Canada:_Quebec	missing	porcine			Salmonella_enterica_subsp._enterica_serovar_1,4,[5],12:i:-		cellular_organisms;_Bacteria;_Proteobacteria;_Gammaproteobacteria;_Enterobacterales;_Enterobacteriaceae;_Salmonella;_Salmonella_enterica;_Salmonella_enterica_subsp._enterica	28901	Salmonella_enterica	590	Salmonella	543	Enterobacteriaceae	91347	Enterobacterales	1236	Gammaproteobacteria	1224	Proteobacteria	2	Bacteria	52.4761	-71.8259	Canada,Quebec	49.7449	CP040652.1			0
F1_18	NZ_CP040653.1	0.00737682	0	749/1000	Salmonella_enterica_subsp._enterica_serovar_1,4,[5],12:i:-_strain_SA20070548_plasmid_pSA20070548.2,_complete_sequence	2019-05-31	circular	complete	2583588	plasmid	3372	RefSeq	3218591	Complete_Genome	2019/05/30_00:00	2019/05/30_00:00	TRUE	10833327	SAMN10833327	Canada:_Quebec	missing	porcine			Salmonella_enterica_subsp._enterica_serovar_1,4,[5],12:i:-		cellular_organisms;_Bacteria;_Proteobacteria;_Gammaproteobacteria;_Enterobacterales;_Enterobacteriaceae;_Salmonella;_Salmonella_enterica;_Salmonella_enterica_subsp._enterica	28901	Salmonella_enterica	590	Salmonella	543	Enterobacteriaceae	91347	Enterobacterales	1236	Gammaproteobacteria	1224	Proteobacteria	2	Bacteria	52.4761	-71.8259	Canada,Quebec	55.1008	CP040653.1			0
F4_7	NZ_CP040653.1	0.0766828	0	111/1000	Salmonella_enterica_subsp._enterica_serovar_1,4,[5],12:i:-_strain_SA20070548_plasmid_pSA20070548.2,_complete_sequence	2019-05-31	circular	complete	2583588	plasmid	3372	RefSeq	3218591	Complete_Genome	2019/05/30_00:00	2019/05/30_00:00	TRUE	10833327	SAMN10833327	Canada:_Quebec	missing	porcine			Salmonella_enterica_subsp._enterica_serovar_1,4,[5],12:i:-		cellular_organisms;_Bacteria;_Proteobacteria;_Gammaproteobacteria;_Enterobacterales;_Enterobacteriaceae;_Salmonella;_Salmonella_enterica;_Salmonella_enterica_subsp._enterica	28901	Salmonella_enterica	590	Salmonella	543	Enterobacteriaceae	91347	Enterobacterales	1236	Gammaproteobacteria	1224	Proteobacteria	2	Bacteria	52.4761	-71.8259	Canada,Quebec	55.1008	CP040653.1			0
F5_1	NZ_CP040669.1	0.0903831	0	81/1000	Salmonella_enterica_subsp._enterica_serovar_1,4,[5],12:i:-_strain_SA20082869_plasmid_pSA20082869.1,_complete_sequence	2019-06-07	circular	complete	2583588	plasmid	107560	RefSeq	3249711	Complete_Genome	2019/06/04_00:00	2019/06/04_00:00	TRUE	10833328	SAMN10833328	Canada:_Quebec	missing	missing			Salmonella_enterica_subsp._enterica_serovar_1,4,[5],12:i:-		cellular_organisms;_Bacteria;_Proteobacteria;_Gammaproteobacteria;_Enterobacterales;_Enterobacteriaceae;_Salmonella;_Salmonella_enterica;_Salmonella_enterica_subsp._enterica	28901	Salmonella_enterica	590	Salmonella	543	Enterobacteriaceae	91347	Enterobacterales	1236	Gammaproteobacteria	1224	Proteobacteria	2	Bacteria	52.4761	-71.8259	Canada,Quebec	53.4065	CP040669.1			0
F3_6	NZ_CP037880.1	0.0394988	0	279/1000	Salmonella_enterica_subsp._enterica_serovar_4,[5],12:i:-_strain_PNCS009991_plasmid_pPNCS009991_S1,_complete_sequence	2019-12-19	circular	complete	440524	plasmid	40085	RefSeq	5392261	Complete_Genome	2019/12/16_00:00	2019/12/16_00:00	TRUE	10953955	SAMN10953955	Canada:_Quebec	46.81_N_71.21_W	stool	Homo_sapiens		Salmonella_enterica_subsp._enterica_serovar_4,[5],12:i:-		cellular_organisms;_Bacteria;_Proteobacteria;_Gammaproteobacteria;_Enterobacterales;_Enterobacteriaceae;_Salmonella;_Salmonella_enterica;_Salmonella_enterica_subsp._enterica	28901	Salmonella_enterica	590	Salmonella	543	Enterobacteriaceae	91347	Enterobacterales	1236	Gammaproteobacteria	1224	Proteobacteria	2	Bacteria	46.81	-71.21		40.8806	CP037880.1			0
F1_18	NZ_CP012927.1	0.00708822	0	757/1000	Salmonella_enterica_subsp._enterica_serovar_Heidelberg_strain_12-4374_plasmid_p12-4374_3,_complete_sequence	2016-01-27	circular	complete	611	plasmid	3372	RefSeq	582081	Complete_Genome	2015/11/09_00:00	2015/11/09_00:00	TRUE	4156727	SAMN04156727	Canada:_Quebec	Unknown	human_stool	Homo_sapiens		Salmonella_enterica_subsp._enterica_serovar_Heidelberg		cellular_organisms;_Bacteria;_Proteobacteria;_Gammaproteobacteria;_Enterobacterales;_Enterobacteriaceae;_Salmonella;_Salmonella_enterica;_Salmonella_enterica_subsp._enterica	28901	Salmonella_enterica	590	Salmonella	543	Enterobacteriaceae	91347	Enterobacterales	1236	Gammaproteobacteria	1224	Proteobacteria	2	Bacteria	52.4761	-71.8259	Canada,Quebec	55.1305	CP012927.1;CP012934.1;NZ_CP012934.1			0
F4_7	NZ_CP012927.1	0.0759181	0	113/1000	Salmonella_enterica_subsp._enterica_serovar_Heidelberg_strain_12-4374_plasmid_p12-4374_3,_complete_sequence	2016-01-27	circular	complete	611	plasmid	3372	RefSeq	582081	Complete_Genome	2015/11/09_00:00	2015/11/09_00:00	TRUE	4156727	SAMN04156727	Canada:_Quebec	Unknown	human_stool	Homo_sapiens		Salmonella_enterica_subsp._enterica_serovar_Heidelberg		cellular_organisms;_Bacteria;_Proteobacteria;_Gammaproteobacteria;_Enterobacterales;_Enterobacteriaceae;_Salmonella;_Salmonella_enterica;_Salmonella_enterica_subsp._enterica	28901	Salmonella_enterica	590	Salmonella	543	Enterobacteriaceae	91347	Enterobacterales	1236	Gammaproteobacteria	1224	Proteobacteria	2	Bacteria	52.4761	-71.8259	Canada,Quebec	55.1305	CP012927.1;CP012934.1;NZ_CP012934.1			0
F3_6	NZ_CP012926.1	0.0397669	0	277/1000	Salmonella_enterica_subsp._enterica_serovar_Heidelberg_strain_12-4374_plasmid_p12-4374_37,_complete_sequence	2016-01-27	circular	complete	611	plasmid	37697	RefSeq	582081	Complete_Genome	2015/11/09_00:00	2015/11/09_00:00	TRUE	4156727	SAMN04156727	Canada:_Quebec	Unknown	human_stool	Homo_sapiens		Salmonella_enterica_subsp._enterica_serovar_Heidelberg		cellular_organisms;_Bacteria;_Proteobacteria;_Gammaproteobacteria;_Enterobacterales;_Enterobacteriaceae;_Salmonella;_Salmonella_enterica;_Salmonella_enterica_subsp._enterica	28901	Salmonella_enterica	590	Salmonella	543	Enterobacteriaceae	91347	Enterobacterales	1236	Gammaproteobacteria	1224	Proteobacteria	2	Bacteria	52.4761	-71.8259	Canada,Quebec	41.1783	CP012926.1;JX139735.1;NC_019138.1			0
F1_1	NZ_CP012928.1	0.052117	0	201/1000	Salmonella_enterica_subsp._enterica_serovar_Heidelberg_strain_12-4374_plasmid_p12-4374_62,_complete_sequence	2016-01-27	circular	complete	611	plasmid	62920	RefSeq	582081	Complete_Genome	2015/11/09_00:00	2015/11/09_00:00	TRUE	4156727	SAMN04156727	Canada:_Quebec	Unknown	human_stool	Homo_sapiens		Salmonella_enterica_subsp._enterica_serovar_Heidelberg		cellular_organisms;_Bacteria;_Proteobacteria;_Gammaproteobacteria;_Enterobacterales;_Enterobacteriaceae;_Salmonella;_Salmonella_enterica;_Salmonella_enterica_subsp._enterica	28901	Salmonella_enterica	590	Salmonella	543	Enterobacteriaceae	91347	Enterobacterales	1236	Gammaproteobacteria	1224	Proteobacteria	2	Bacteria	52.4761	-71.8259	Canada,Quebec	51.7276	CP012928.1			0
F2_2	NZ_CP012928.1	0.0621044	0	157/1000	Salmonella_enterica_subsp._enterica_serovar_Heidelberg_strain_12-4374_plasmid_p12-4374_62,_complete_sequence	2016-01-27	circular	complete	611	plasmid	62920	RefSeq	582081	Complete_Genome	2015/11/09_00:00	2015/11/09_00:00	TRUE	4156727	SAMN04156727	Canada:_Quebec	Unknown	human_stool	Homo_sapiens		Salmonella_enterica_subsp._enterica_serovar_Heidelberg		cellular_organisms;_Bacteria;_Proteobacteria;_Gammaproteobacteria;_Enterobacterales;_Enterobacteriaceae;_Salmonella;_Salmonella_enterica;_Salmonella_enterica_subsp._enterica	28901	Salmonella_enterica	590	Salmonella	543	Enterobacteriaceae	91347	Enterobacterales	1236	Gammaproteobacteria	1224	Proteobacteria	2	Bacteria	52.4761	-71.8259	Canada,Quebec	51.7276	CP012928.1			0
F4_1	NZ_CP012928.1	0.0515304	0	204/1000	Salmonella_enterica_subsp._enterica_serovar_Heidelberg_strain_12-4374_plasmid_p12-4374_62,_complete_sequence	2016-01-27	circular	complete	611	plasmid	62920	RefSeq	582081	Complete_Genome	2015/11/09_00:00	2015/11/09_00:00	TRUE	4156727	SAMN04156727	Canada:_Quebec	Unknown	human_stool	Homo_sapiens		Salmonella_enterica_subsp._enterica_serovar_Heidelberg		cellular_organisms;_Bacteria;_Proteobacteria;_Gammaproteobacteria;_Enterobacterales;_Enterobacteriaceae;_Salmonella;_Salmonella_enterica;_Salmonella_enterica_subsp._enterica	28901	Salmonella_enterica	590	Salmonella	543	Enterobacteriaceae	91347	Enterobacterales	1236	Gammaproteobacteria	1224	Proteobacteria	2	Bacteria	52.4761	-71.8259	Canada,Quebec	51.7276	CP012928.1			0
F5_1	NZ_CP012928.1	0.054149	0	191/1000	Salmonella_enterica_subsp._enterica_serovar_Heidelberg_strain_12-4374_plasmid_p12-4374_62,_complete_sequence	2016-01-27	circular	complete	611	plasmid	62920	RefSeq	582081	Complete_Genome	2015/11/09_00:00	2015/11/09_00:00	TRUE	4156727	SAMN04156727	Canada:_Quebec	Unknown	human_stool	Homo_sapiens		Salmonella_enterica_subsp._enterica_serovar_Heidelberg		cellular_organisms;_Bacteria;_Proteobacteria;_Gammaproteobacteria;_Enterobacterales;_Enterobacteriaceae;_Salmonella;_Salmonella_enterica;_Salmonella_enterica_subsp._enterica	28901	Salmonella_enterica	590	Salmonella	543	Enterobacteriaceae	91347	Enterobacterales	1236	Gammaproteobacteria	1224	Proteobacteria	2	Bacteria	52.4761	-71.8259	Canada,Quebec	51.7276	CP012928.1			0
F9_1	NZ_CP012928.1	0.0517248	0	203/1000	Salmonella_enterica_subsp._enterica_serovar_Heidelberg_strain_12-4374_plasmid_p12-4374_62,_complete_sequence	2016-01-27	circular	complete	611	plasmid	62920	RefSeq	582081	Complete_Genome	2015/11/09_00:00	2015/11/09_00:00	TRUE	4156727	SAMN04156727	Canada:_Quebec	Unknown	human_stool	Homo_sapiens		Salmonella_enterica_subsp._enterica_serovar_Heidelberg		cellular_organisms;_Bacteria;_Proteobacteria;_Gammaproteobacteria;_Enterobacterales;_Enterobacteriaceae;_Salmonella;_Salmonella_enterica;_Salmonella_enterica_subsp._enterica	28901	Salmonella_enterica	590	Salmonella	543	Enterobacteriaceae	91347	Enterobacterales	1236	Gammaproteobacteria	1224	Proteobacteria	2	Bacteria	52.4761	-71.8259	Canada,Quebec	51.7276	CP012928.1			0
F1_3	NZ_CP012929.1	0.0234513	0	440/1000	Salmonella_enterica_subsp._enterica_serovar_Heidelberg_strain_12-4374_plasmid_p12-4374_96,_complete_sequence	2016-01-27	circular	complete	611	plasmid	96042	RefSeq	582081	Complete_Genome	2015/11/09_00:00	2015/11/09_00:00	TRUE	4156727	SAMN04156727	Canada:_Quebec	Unknown	human_stool	Homo_sapiens		Salmonella_enterica_subsp._enterica_serovar_Heidelberg		cellular_organisms;_Bacteria;_Proteobacteria;_Gammaproteobacteria;_Enterobacterales;_Enterobacteriaceae;_Salmonella;_Salmonella_enterica;_Salmonella_enterica_subsp._enterica	28901	Salmonella_enterica	590	Salmonella	543	Enterobacteriaceae	91347	Enterobacterales	1236	Gammaproteobacteria	1224	Proteobacteria	2	Bacteria	52.4761	-71.8259	Canada,Quebec	49.8615	CP012929.1			0
F1_3	NZ_CP012936.1	0.0249208	0	421/1000	Salmonella_enterica_subsp._enterica_serovar_Heidelberg_strain_N13-01290_plasmid_pN13-01290_98,_complete_sequence	2016-01-27	circular	complete	611	plasmid	98999	RefSeq	582091	Complete_Genome	2015/11/09_00:00	2015/11/09_00:00	TRUE	4156715	SAMN04156715	Canada:_Quebec	Unknown	turkey_meat			Salmonella_enterica_subsp._enterica_serovar_Heidelberg		cellular_organisms;_Bacteria;_Proteobacteria;_Gammaproteobacteria;_Enterobacterales;_Enterobacteriaceae;_Salmonella;_Salmonella_enterica;_Salmonella_enterica_subsp._enterica	28901	Salmonella_enterica	590	Salmonella	543	Enterobacteriaceae	91347	Enterobacterales	1236	Gammaproteobacteria	1224	Proteobacteria	2	Bacteria	52.4761	-71.8259	Canada,Quebec	49.8773	CP012936.1			0
F3_6	NZ_CP012922.1	0.0397669	0	277/1000	Salmonella_enterica_subsp._enterica_serovar_Heidelberg_strain_SA02DT10168701_plasmid_pSA02DT10168701_37,_complete_sequence	2016-01-27	circular	complete	611	plasmid	37697	RefSeq	582071	Complete_Genome	2015/11/09_00:00	2015/11/09_00:00	TRUE	4156749	SAMN04156749	Canada:_Quebec	Unknown	chicken_meat			Salmonella_enterica_subsp._enterica_serovar_Heidelberg		cellular_organisms;_Bacteria;_Proteobacteria;_Gammaproteobacteria;_Enterobacterales;_Enterobacteriaceae;_Salmonella;_Salmonella_enterica;_Salmonella_enterica_subsp._enterica	28901	Salmonella_enterica	590	Salmonella	543	Enterobacteriaceae	91347	Enterobacterales	1236	Gammaproteobacteria	1224	Proteobacteria	2	Bacteria	52.4761	-71.8259	Canada,Quebec	41.1783	CP012922.1;CP016506.1;CP016509.1;CP016515.1;CP016524.1;CP016531.1;CP016562.1;CP016564.1;CP016567.1;CP016571.1;CP016578.1;NZ_CP016506.1;NZ_CP016509.1;NZ_CP016515.1;NZ_CP016524.1;NZ_CP016531.1;NZ_CP016562.1;NZ_CP016564.1;NZ_CP016567.1;NZ_CP016571.1;NZ_CP016578.1			0
F1_3	NZ_CP012923.1	0.0250005	0	420/1000	Salmonella_enterica_subsp._enterica_serovar_Heidelberg_strain_SA02DT10168701_plasmid_pSA02DT10168701_99,_complete_sequence	2016-01-27	circular	complete	611	plasmid	99011	RefSeq	582071	Complete_Genome	2015/11/09_00:00	2015/11/09_00:00	TRUE	4156749	SAMN04156749	Canada:_Quebec	Unknown	chicken_meat			Salmonella_enterica_subsp._enterica_serovar_Heidelberg		cellular_organisms;_Bacteria;_Proteobacteria;_Gammaproteobacteria;_Enterobacterales;_Enterobacteriaceae;_Salmonella;_Salmonella_enterica;_Salmonella_enterica_subsp._enterica	28901	Salmonella_enterica	590	Salmonella	543	Enterobacteriaceae	91347	Enterobacterales	1236	Gammaproteobacteria	1224	Proteobacteria	2	Bacteria	52.4761	-71.8259	Canada,Quebec	49.8753	CP012923.1			0
F3_6	NZ_CP016580.1	0.0397669	0	277/1000	Salmonella_enterica_subsp._enterica_serovar_Heidelberg_strain_SH13-006_plasmid_pSH13-006_37,_complete_sequence	2016-07-25	circular	complete	611	plasmid	37696	RefSeq	773431	Complete_Genome	2016/07/22_00:00	2016/07/22_00:00	TRUE	4334642	SAMN04334642	Canada:_Quebec	missing	human	Homo_sapiens		Salmonella_enterica_subsp._enterica_serovar_Heidelberg		cellular_organisms;_Bacteria;_Proteobacteria;_Gammaproteobacteria;_Enterobacterales;_Enterobacteriaceae;_Salmonella;_Salmonella_enterica;_Salmonella_enterica_subsp._enterica	28901	Salmonella_enterica	590	Salmonella	543	Enterobacteriaceae	91347	Enterobacterales	1236	Gammaproteobacteria	1224	Proteobacteria	2	Bacteria	52.4761	-71.8259	Canada,Quebec	41.1794	CP016580.1;CP016587.1;NZ_CP016587.1			0
F1_3	CP016585.1	0.0235265	0	439/1000	Salmonella_enterica_subsp._enterica_serovar_Heidelberg_strain_SH14-009_plasmid_pSH14-009_99,_complete_sequence	2016-07-22	circular	complete	611	plasmid	99473	INSDC	773541	Complete_Genome	2016/07/22_00:00	2016/07/22_00:00	TRUE	4334653	SAMN04334653	Canada:_Quebec	missing	human	Homo_sapiens		Salmonella_enterica_subsp._enterica_serovar_Heidelberg		cellular_organisms;_Bacteria;_Proteobacteria;_Gammaproteobacteria;_Enterobacterales;_Enterobacteriaceae;_Salmonella;_Salmonella_enterica;_Salmonella_enterica_subsp._enterica	28901	Salmonella_enterica	590	Salmonella	543	Enterobacteriaceae	91347	Enterobacterales	1236	Gammaproteobacteria	1224	Proteobacteria	2	Bacteria	52.4761	-71.8259	Canada,Quebec	51.5185				0
F3_6	CP016512.1	0.0399018	0	276/1000	Salmonella_enterica_subsp._enterica_serovar_Heidelberg_strain_SH14-028_plasmid_pSH14-028_37,_complete_sequence	2016-07-21	circular	complete	611	plasmid	37697	INSDC	771961	Complete_Genome	2016/07/21_00:00	2016/07/21_00:00	TRUE	4334672	SAMN04334672	Canada:_Quebec	missing	food			Salmonella_enterica_subsp._enterica_serovar_Heidelberg		cellular_organisms;_Bacteria;_Proteobacteria;_Gammaproteobacteria;_Enterobacterales;_Enterobacteriaceae;_Salmonella;_Salmonella_enterica;_Salmonella_enterica_subsp._enterica	28901	Salmonella_enterica	590	Salmonella	543	Enterobacteriaceae	91347	Enterobacterales	1236	Gammaproteobacteria	1224	Proteobacteria	2	Bacteria	52.4761	-71.8259	Canada,Quebec	41.1757	CP016583.1			0
F1_17	CP016513.1	0.00210772	0	917/1000	Salmonella_enterica_subsp._enterica_serovar_Heidelberg_strain_SH14-028_plasmid_pSH14-028_6,_complete_sequence	2016-07-21	circular	complete	611	plasmid	6647	INSDC	771961	Complete_Genome	2016/07/21_00:00	2016/07/21_00:00	TRUE	4334672	SAMN04334672	Canada:_Quebec	missing	food			Salmonella_enterica_subsp._enterica_serovar_Heidelberg		cellular_organisms;_Bacteria;_Proteobacteria;_Gammaproteobacteria;_Enterobacterales;_Enterobacteriaceae;_Salmonella;_Salmonella_enterica;_Salmonella_enterica_subsp._enterica	28901	Salmonella_enterica	590	Salmonella	543	Enterobacteriaceae	91347	Enterobacterales	1236	Gammaproteobacteria	1224	Proteobacteria	2	Bacteria	52.4761	-71.8259	Canada,Quebec	48.5783	CP016584.1			0
F4_7	CP016513.1	0.0192445	0	501/1000	Salmonella_enterica_subsp._enterica_serovar_Heidelberg_strain_SH14-028_plasmid_pSH14-028_6,_complete_sequence	2016-07-21	circular	complete	611	plasmid	6647	INSDC	771961	Complete_Genome	2016/07/21_00:00	2016/07/21_00:00	TRUE	4334672	SAMN04334672	Canada:_Quebec	missing	food			Salmonella_enterica_subsp._enterica_serovar_Heidelberg		cellular_organisms;_Bacteria;_Proteobacteria;_Gammaproteobacteria;_Enterobacterales;_Enterobacteriaceae;_Salmonella;_Salmonella_enterica;_Salmonella_enterica_subsp._enterica	28901	Salmonella_enterica	590	Salmonella	543	Enterobacteriaceae	91347	Enterobacterales	1236	Gammaproteobacteria	1224	Proteobacteria	2	Bacteria	52.4761	-71.8259	Canada,Quebec	48.5783	CP016584.1			0
F7_6	CP016513.1	0.0024636	0	904/1000	Salmonella_enterica_subsp._enterica_serovar_Heidelberg_strain_SH14-028_plasmid_pSH14-028_6,_complete_sequence	2016-07-21	circular	complete	611	plasmid	6647	INSDC	771961	Complete_Genome	2016/07/21_00:00	2016/07/21_00:00	TRUE	4334672	SAMN04334672	Canada:_Quebec	missing	food			Salmonella_enterica_subsp._enterica_serovar_Heidelberg		cellular_organisms;_Bacteria;_Proteobacteria;_Gammaproteobacteria;_Enterobacterales;_Enterobacteriaceae;_Salmonella;_Salmonella_enterica;_Salmonella_enterica_subsp._enterica	28901	Salmonella_enterica	590	Salmonella	543	Enterobacteriaceae	91347	Enterobacterales	1236	Gammaproteobacteria	1224	Proteobacteria	2	Bacteria	52.4761	-71.8259	Canada,Quebec	48.5783	CP016584.1			0
F9_5	CP016513.1	0.0158882	0	558/1000	Salmonella_enterica_subsp._enterica_serovar_Heidelberg_strain_SH14-028_plasmid_pSH14-028_6,_complete_sequence	2016-07-21	circular	complete	611	plasmid	6647	INSDC	771961	Complete_Genome	2016/07/21_00:00	2016/07/21_00:00	TRUE	4334672	SAMN04334672	Canada:_Quebec	missing	food			Salmonella_enterica_subsp._enterica_serovar_Heidelberg		cellular_organisms;_Bacteria;_Proteobacteria;_Gammaproteobacteria;_Enterobacterales;_Enterobacteriaceae;_Salmonella;_Salmonella_enterica;_Salmonella_enterica_subsp._enterica	28901	Salmonella_enterica	590	Salmonella	543	Enterobacteriaceae	91347	Enterobacterales	1236	Gammaproteobacteria	1224	Proteobacteria	2	Bacteria	52.4761	-71.8259	Canada,Quebec	48.5783	CP016584.1			0
F2_1	NZ_CP044958.1	0.0130157	0	614/1000	Salmonella_enterica_subsp._enterica_serovar_1,4,[5],12:i:-_strain_PNCS007087_plasmid_pPNCS007087.1,_complete_sequence	2019-10-17	circular	complete	2583588	plasmid	247576	RefSeq	4882861	Complete_Genome	2019/10/13_00:00	2019/10/13_00:00	TRUE	11333153	SAMN11333153	Canada:_SK	not_collected	not_collected	Homo_sapiens		Salmonella_enterica_subsp._enterica_serovar_1,4,[5],12:i:-		cellular_organisms;_Bacteria;_Proteobacteria;_Gammaproteobacteria;_Enterobacterales;_Enterobacteriaceae;_Salmonella;_Salmonella_enterica;_Salmonella_enterica_subsp._enterica	28901	Salmonella_enterica	590	Salmonella	543	Enterobacteriaceae	91347	Enterobacterales	1236	Gammaproteobacteria	1224	Proteobacteria	2	Bacteria	55.5321	-106.141	Canada,SK	45.9592	CP044958.1			0
F1_3	NZ_CP044960.1	0.0154006	0	567/1000	Salmonella_enterica_subsp._enterica_serovar_1,4,[5],12:i:-_strain_PNCS007087_plasmid_pPNCS007087.3,_complete_sequence	2019-10-17	circular	complete	2583588	plasmid	91139	RefSeq	4882861	Complete_Genome	2019/10/13_00:00	2019/10/13_00:00	TRUE	11333153	SAMN11333153	Canada:_SK	not_collected	not_collected	Homo_sapiens		Salmonella_enterica_subsp._enterica_serovar_1,4,[5],12:i:-		cellular_organisms;_Bacteria;_Proteobacteria;_Gammaproteobacteria;_Enterobacterales;_Enterobacteriaceae;_Salmonella;_Salmonella_enterica;_Salmonella_enterica_subsp._enterica	28901	Salmonella_enterica	590	Salmonella	543	Enterobacteriaceae	91347	Enterobacterales	1236	Gammaproteobacteria	1224	Proteobacteria	2	Bacteria	55.5321	-106.141	Canada,SK	49.9424	CP044960.1			0
F2_1	NZ_CP044968.1	0.0133059	0	608/1000	Salmonella_enterica_subsp._enterica_serovar_1,4,[5],12:i:-_strain_PNCS007098_plasmid_pPNCS014881.1,_complete_sequence	2019-10-17	circular	complete	2583588	plasmid	245071	RefSeq	4882881	Complete_Genome	2019/10/13_00:00	2019/10/13_00:00	TRUE	11333159	SAMN11333159	Canada:_SK	not_collected	not_collected	Homo_sapiens		Salmonella_enterica_subsp._enterica_serovar_1,4,[5],12:i:-		cellular_organisms;_Bacteria;_Proteobacteria;_Gammaproteobacteria;_Enterobacterales;_Enterobacteriaceae;_Salmonella;_Salmonella_enterica;_Salmonella_enterica_subsp._enterica	28901	Salmonella_enterica	590	Salmonella	543	Enterobacteriaceae	91347	Enterobacterales	1236	Gammaproteobacteria	1224	Proteobacteria	2	Bacteria	55.5321	-106.141	Canada,SK	45.9271	CP044968.1			0
F1_1	NZ_CP018982.1	0.0740698	0	118/1000	Escherichia_coli_strain_Ecol_867_plasmid_pEC867_1,_complete_sequence	2017-03-06	circular	complete	562	plasmid	100168	RefSeq	1015841	Complete_Genome	2017/03/03_00:00	2017/03/03_00:00	TRUE	5511148	SAMN05511148	Canada:_Toronto	43.65_N_79.38_W		Homo_sapiens		Escherichia_coli	species	cellular_organisms;_Bacteria;_Proteobacteria;_Gammaproteobacteria;_Enterobacterales;_Enterobacteriaceae;_Escherichia	562	Escherichia_coli	561	Escherichia	543	Enterobacteriaceae	91347	Enterobacterales	1236	Gammaproteobacteria	1224	Proteobacteria	2	Bacteria	43.65	-79.38		51.7241	CP018982.1			0
F2_2	NZ_CP018982.1	0.0834041	0	95/1000	Escherichia_coli_strain_Ecol_867_plasmid_pEC867_1,_complete_sequence	2017-03-06	circular	complete	562	plasmid	100168	RefSeq	1015841	Complete_Genome	2017/03/03_00:00	2017/03/03_00:00	TRUE	5511148	SAMN05511148	Canada:_Toronto	43.65_N_79.38_W		Homo_sapiens		Escherichia_coli	species	cellular_organisms;_Bacteria;_Proteobacteria;_Gammaproteobacteria;_Enterobacterales;_Enterobacteriaceae;_Escherichia	562	Escherichia_coli	561	Escherichia	543	Enterobacteriaceae	91347	Enterobacterales	1236	Gammaproteobacteria	1224	Proteobacteria	2	Bacteria	43.65	-79.38		51.7241	CP018982.1			0
F4_1	NZ_CP018982.1	0.0737105	0	119/1000	Escherichia_coli_strain_Ecol_867_plasmid_pEC867_1,_complete_sequence	2017-03-06	circular	complete	562	plasmid	100168	RefSeq	1015841	Complete_Genome	2017/03/03_00:00	2017/03/03_00:00	TRUE	5511148	SAMN05511148	Canada:_Toronto	43.65_N_79.38_W		Homo_sapiens		Escherichia_coli	species	cellular_organisms;_Bacteria;_Proteobacteria;_Gammaproteobacteria;_Enterobacterales;_Enterobacteriaceae;_Escherichia	562	Escherichia_coli	561	Escherichia	543	Enterobacteriaceae	91347	Enterobacterales	1236	Gammaproteobacteria	1224	Proteobacteria	2	Bacteria	43.65	-79.38		51.7241	CP018982.1			0
F5_1	NZ_CP018982.1	0.0642645	0	149/1000	Escherichia_coli_strain_Ecol_867_plasmid_pEC867_1,_complete_sequence	2017-03-06	circular	complete	562	plasmid	100168	RefSeq	1015841	Complete_Genome	2017/03/03_00:00	2017/03/03_00:00	TRUE	5511148	SAMN05511148	Canada:_Toronto	43.65_N_79.38_W		Homo_sapiens		Escherichia_coli	species	cellular_organisms;_Bacteria;_Proteobacteria;_Gammaproteobacteria;_Enterobacterales;_Enterobacteriaceae;_Escherichia	562	Escherichia_coli	561	Escherichia	543	Enterobacteriaceae	91347	Enterobacterales	1236	Gammaproteobacteria	1224	Proteobacteria	2	Bacteria	43.65	-79.38		51.7241	CP018982.1			0
F9_1	NZ_CP018982.1	0.0737105	0	119/1000	Escherichia_coli_strain_Ecol_867_plasmid_pEC867_1,_complete_sequence	2017-03-06	circular	complete	562	plasmid	100168	RefSeq	1015841	Complete_Genome	2017/03/03_00:00	2017/03/03_00:00	TRUE	5511148	SAMN05511148	Canada:_Toronto	43.65_N_79.38_W		Homo_sapiens		Escherichia_coli	species	cellular_organisms;_Bacteria;_Proteobacteria;_Gammaproteobacteria;_Enterobacterales;_Enterobacteriaceae;_Escherichia	562	Escherichia_coli	561	Escherichia	543	Enterobacteriaceae	91347	Enterobacterales	1236	Gammaproteobacteria	1224	Proteobacteria	2	Bacteria	43.65	-79.38		51.7241	CP018982.1			0
F1_1	NZ_CP014523.1	0.0706202	0	128/1000	Escherichia_coli_strain_ZH063_plasmid_pZH063_1,_complete_sequence	2016-03-01	circular	complete	562	plasmid	114223	RefSeq	650411	Complete_Genome	2016/02/29_00:00	2016/02/29_00:00	TRUE	4381853	SAMN04381853	Canada:_Winnipeg	49.8994_N_97.1392_W	unknown	Homo_sapiens		Escherichia_coli	species	cellular_organisms;_Bacteria;_Proteobacteria;_Gammaproteobacteria;_Enterobacterales;_Enterobacteriaceae;_Escherichia	562	Escherichia_coli	561	Escherichia	543	Enterobacteriaceae	91347	Enterobacterales	1236	Gammaproteobacteria	1224	Proteobacteria	2	Bacteria	49.8994	-97.1392		51.0195	CP014523.1			0
F2_2	NZ_CP014523.1	0.0723061	0	123/1000	Escherichia_coli_strain_ZH063_plasmid_pZH063_1,_complete_sequence	2016-03-01	circular	complete	562	plasmid	114223	RefSeq	650411	Complete_Genome	2016/02/29_00:00	2016/02/29_00:00	TRUE	4381853	SAMN04381853	Canada:_Winnipeg	49.8994_N_97.1392_W	unknown	Homo_sapiens		Escherichia_coli	species	cellular_organisms;_Bacteria;_Proteobacteria;_Gammaproteobacteria;_Enterobacterales;_Enterobacteriaceae;_Escherichia	562	Escherichia_coli	561	Escherichia	543	Enterobacteriaceae	91347	Enterobacterales	1236	Gammaproteobacteria	1224	Proteobacteria	2	Bacteria	49.8994	-97.1392		51.0195	CP014523.1			0
F4_1	NZ_CP014523.1	0.0706202	0	128/1000	Escherichia_coli_strain_ZH063_plasmid_pZH063_1,_complete_sequence	2016-03-01	circular	complete	562	plasmid	114223	RefSeq	650411	Complete_Genome	2016/02/29_00:00	2016/02/29_00:00	TRUE	4381853	SAMN04381853	Canada:_Winnipeg	49.8994_N_97.1392_W	unknown	Homo_sapiens		Escherichia_coli	species	cellular_organisms;_Bacteria;_Proteobacteria;_Gammaproteobacteria;_Enterobacterales;_Enterobacteriaceae;_Escherichia	562	Escherichia_coli	561	Escherichia	543	Enterobacteriaceae	91347	Enterobacterales	1236	Gammaproteobacteria	1224	Proteobacteria	2	Bacteria	49.8994	-97.1392		51.0195	CP014523.1			0
F5_1	NZ_CP014523.1	0.0702918	0	129/1000	Escherichia_coli_strain_ZH063_plasmid_pZH063_1,_complete_sequence	2016-03-01	circular	complete	562	plasmid	114223	RefSeq	650411	Complete_Genome	2016/02/29_00:00	2016/02/29_00:00	TRUE	4381853	SAMN04381853	Canada:_Winnipeg	49.8994_N_97.1392_W	unknown	Homo_sapiens		Escherichia_coli	species	cellular_organisms;_Bacteria;_Proteobacteria;_Gammaproteobacteria;_Enterobacterales;_Enterobacteriaceae;_Escherichia	562	Escherichia_coli	561	Escherichia	543	Enterobacteriaceae	91347	Enterobacterales	1236	Gammaproteobacteria	1224	Proteobacteria	2	Bacteria	49.8994	-97.1392		51.0195	CP014523.1			0
F9_1	NZ_CP014523.1	0.0702918	0	129/1000	Escherichia_coli_strain_ZH063_plasmid_pZH063_1,_complete_sequence	2016-03-01	circular	complete	562	plasmid	114223	RefSeq	650411	Complete_Genome	2016/02/29_00:00	2016/02/29_00:00	TRUE	4381853	SAMN04381853	Canada:_Winnipeg	49.8994_N_97.1392_W	unknown	Homo_sapiens		Escherichia_coli	species	cellular_organisms;_Bacteria;_Proteobacteria;_Gammaproteobacteria;_Enterobacterales;_Enterobacteriaceae;_Escherichia	562	Escherichia_coli	561	Escherichia	543	Enterobacteriaceae	91347	Enterobacterales	1236	Gammaproteobacteria	1224	Proteobacteria	2	Bacteria	49.8994	-97.1392		51.0195	CP014523.1			0
F3_4	NZ_CP014524.1	0.0239063	0	434/1000	Escherichia_coli_strain_ZH063_plasmid_pZH063_2,_complete_sequence	2016-03-01	circular	complete	562	plasmid	49467	RefSeq	650411	Complete_Genome	2016/02/29_00:00	2016/02/29_00:00	TRUE	4381853	SAMN04381853	Canada:_Winnipeg	49.8994_N_97.1392_W	unknown	Homo_sapiens		Escherichia_coli	species	cellular_organisms;_Bacteria;_Proteobacteria;_Gammaproteobacteria;_Enterobacterales;_Enterobacteriaceae;_Escherichia	562	Escherichia_coli	561	Escherichia	543	Enterobacteriaceae	91347	Enterobacterales	1236	Gammaproteobacteria	1224	Proteobacteria	2	Bacteria	49.8994	-97.1392		51.9215	CP014524.1			0
F5_2	NZ_CP014524.1	0.0238299	0	435/1000	Escherichia_coli_strain_ZH063_plasmid_pZH063_2,_complete_sequence	2016-03-01	circular	complete	562	plasmid	49467	RefSeq	650411	Complete_Genome	2016/02/29_00:00	2016/02/29_00:00	TRUE	4381853	SAMN04381853	Canada:_Winnipeg	49.8994_N_97.1392_W	unknown	Homo_sapiens		Escherichia_coli	species	cellular_organisms;_Bacteria;_Proteobacteria;_Gammaproteobacteria;_Enterobacterales;_Enterobacteriaceae;_Escherichia	562	Escherichia_coli	561	Escherichia	543	Enterobacteriaceae	91347	Enterobacterales	1236	Gammaproteobacteria	1224	Proteobacteria	2	Bacteria	49.8994	-97.1392		51.9215	CP014524.1			0
F1_1	NZ_CP023903.1	0.0914855	0	79/1000	Escherichia_coli_strain_FDAARGOS_433_plasmid_unnamed1,_complete_sequence	2017-10-20	circular	complete	562	plasmid	101274	RefSeq	1347581	Complete_Genome	2017/10/18_00:00	2017/10/18_00:00	TRUE	7312477	SAMN07312477	Canada:BC	Not_Applicable	rectal	Homo_sapiens		Escherichia_coli	species	cellular_organisms;_Bacteria;_Proteobacteria;_Gammaproteobacteria;_Enterobacterales;_Enterobacteriaceae;_Escherichia	562	Escherichia_coli	561	Escherichia	543	Enterobacteriaceae	91347	Enterobacterales	1236	Gammaproteobacteria	1224	Proteobacteria	2	Bacteria	55.0013	-125.002	Canada,BC	52.0854	CP023903.1			0
F2_2	NZ_CP023903.1	0.0581372	0	173/1000	Escherichia_coli_strain_FDAARGOS_433_plasmid_unnamed1,_complete_sequence	2017-10-20	circular	complete	562	plasmid	101274	RefSeq	1347581	Complete_Genome	2017/10/18_00:00	2017/10/18_00:00	TRUE	7312477	SAMN07312477	Canada:BC	Not_Applicable	rectal	Homo_sapiens		Escherichia_coli	species	cellular_organisms;_Bacteria;_Proteobacteria;_Gammaproteobacteria;_Enterobacterales;_Enterobacteriaceae;_Escherichia	562	Escherichia_coli	561	Escherichia	543	Enterobacteriaceae	91347	Enterobacterales	1236	Gammaproteobacteria	1224	Proteobacteria	2	Bacteria	55.0013	-125.002	Canada,BC	52.0854	CP023903.1			0
F4_1	NZ_CP023903.1	0.0909306	0	80/1000	Escherichia_coli_strain_FDAARGOS_433_plasmid_unnamed1,_complete_sequence	2017-10-20	circular	complete	562	plasmid	101274	RefSeq	1347581	Complete_Genome	2017/10/18_00:00	2017/10/18_00:00	TRUE	7312477	SAMN07312477	Canada:BC	Not_Applicable	rectal	Homo_sapiens		Escherichia_coli	species	cellular_organisms;_Bacteria;_Proteobacteria;_Gammaproteobacteria;_Enterobacterales;_Enterobacteriaceae;_Escherichia	562	Escherichia_coli	561	Escherichia	543	Enterobacteriaceae	91347	Enterobacterales	1236	Gammaproteobacteria	1224	Proteobacteria	2	Bacteria	55.0013	-125.002	Canada,BC	52.0854	CP023903.1			0
F5_1	NZ_CP023903.1	0.0824989	0	97/1000	Escherichia_coli_strain_FDAARGOS_433_plasmid_unnamed1,_complete_sequence	2017-10-20	circular	complete	562	plasmid	101274	RefSeq	1347581	Complete_Genome	2017/10/18_00:00	2017/10/18_00:00	TRUE	7312477	SAMN07312477	Canada:BC	Not_Applicable	rectal	Homo_sapiens		Escherichia_coli	species	cellular_organisms;_Bacteria;_Proteobacteria;_Gammaproteobacteria;_Enterobacterales;_Enterobacteriaceae;_Escherichia	562	Escherichia_coli	561	Escherichia	543	Enterobacteriaceae	91347	Enterobacterales	1236	Gammaproteobacteria	1224	Proteobacteria	2	Bacteria	55.0013	-125.002	Canada,BC	52.0854	CP023903.1			0
F9_1	NZ_CP023903.1	0.0914855	0	79/1000	Escherichia_coli_strain_FDAARGOS_433_plasmid_unnamed1,_complete_sequence	2017-10-20	circular	complete	562	plasmid	101274	RefSeq	1347581	Complete_Genome	2017/10/18_00:00	2017/10/18_00:00	TRUE	7312477	SAMN07312477	Canada:BC	Not_Applicable	rectal	Homo_sapiens		Escherichia_coli	species	cellular_organisms;_Bacteria;_Proteobacteria;_Gammaproteobacteria;_Enterobacterales;_Enterobacteriaceae;_Escherichia	562	Escherichia_coli	561	Escherichia	543	Enterobacteriaceae	91347	Enterobacterales	1236	Gammaproteobacteria	1224	Proteobacteria	2	Bacteria	55.0013	-125.002	Canada,BC	52.0854	CP023903.1			0
F1_1	NZ_CP023895.1	0.0631684	0	153/1000	Escherichia_coli_strain_FDAARGOS_433_plasmid_unnamed2,_complete_sequence	2017-10-20	circular	complete	562	plasmid	91648	RefSeq	1347581	Complete_Genome	2017/10/18_00:00	2017/10/18_00:00	TRUE	7312477	SAMN07312477	Canada:BC	Not_Applicable	rectal	Homo_sapiens		Escherichia_coli	species	cellular_organisms;_Bacteria;_Proteobacteria;_Gammaproteobacteria;_Enterobacterales;_Enterobacteriaceae;_Escherichia	562	Escherichia_coli	561	Escherichia	543	Enterobacteriaceae	91347	Enterobacterales	1236	Gammaproteobacteria	1224	Proteobacteria	2	Bacteria	55.0013	-125.002	Canada,BC	53.2177	CP023895.1			0
F2_2	NZ_CP023895.1	0.0706202	0	128/1000	Escherichia_coli_strain_FDAARGOS_433_plasmid_unnamed2,_complete_sequence	2017-10-20	circular	complete	562	plasmid	91648	RefSeq	1347581	Complete_Genome	2017/10/18_00:00	2017/10/18_00:00	TRUE	7312477	SAMN07312477	Canada:BC	Not_Applicable	rectal	Homo_sapiens		Escherichia_coli	species	cellular_organisms;_Bacteria;_Proteobacteria;_Gammaproteobacteria;_Enterobacterales;_Enterobacteriaceae;_Escherichia	562	Escherichia_coli	561	Escherichia	543	Enterobacteriaceae	91347	Enterobacterales	1236	Gammaproteobacteria	1224	Proteobacteria	2	Bacteria	55.0013	-125.002	Canada,BC	53.2177	CP023895.1			0
F4_1	NZ_CP023895.1	0.0628995	0	154/1000	Escherichia_coli_strain_FDAARGOS_433_plasmid_unnamed2,_complete_sequence	2017-10-20	circular	complete	562	plasmid	91648	RefSeq	1347581	Complete_Genome	2017/10/18_00:00	2017/10/18_00:00	TRUE	7312477	SAMN07312477	Canada:BC	Not_Applicable	rectal	Homo_sapiens		Escherichia_coli	species	cellular_organisms;_Bacteria;_Proteobacteria;_Gammaproteobacteria;_Enterobacterales;_Enterobacteriaceae;_Escherichia	562	Escherichia_coli	561	Escherichia	543	Enterobacteriaceae	91347	Enterobacterales	1236	Gammaproteobacteria	1224	Proteobacteria	2	Bacteria	55.0013	-125.002	Canada,BC	53.2177	CP023895.1			0
F5_1	NZ_CP023895.1	0.0590885	0	169/1000	Escherichia_coli_strain_FDAARGOS_433_plasmid_unnamed2,_complete_sequence	2017-10-20	circular	complete	562	plasmid	91648	RefSeq	1347581	Complete_Genome	2017/10/18_00:00	2017/10/18_00:00	TRUE	7312477	SAMN07312477	Canada:BC	Not_Applicable	rectal	Homo_sapiens		Escherichia_coli	species	cellular_organisms;_Bacteria;_Proteobacteria;_Gammaproteobacteria;_Enterobacterales;_Enterobacteriaceae;_Escherichia	562	Escherichia_coli	561	Escherichia	543	Enterobacteriaceae	91347	Enterobacterales	1236	Gammaproteobacteria	1224	Proteobacteria	2	Bacteria	55.0013	-125.002	Canada,BC	53.2177	CP023895.1			0
F9_1	NZ_CP023895.1	0.0626325	0	155/1000	Escherichia_coli_strain_FDAARGOS_433_plasmid_unnamed2,_complete_sequence	2017-10-20	circular	complete	562	plasmid	91648	RefSeq	1347581	Complete_Genome	2017/10/18_00:00	2017/10/18_00:00	TRUE	7312477	SAMN07312477	Canada:BC	Not_Applicable	rectal	Homo_sapiens		Escherichia_coli	species	cellular_organisms;_Bacteria;_Proteobacteria;_Gammaproteobacteria;_Enterobacterales;_Enterobacteriaceae;_Escherichia	562	Escherichia_coli	561	Escherichia	543	Enterobacteriaceae	91347	Enterobacterales	1236	Gammaproteobacteria	1224	Proteobacteria	2	Bacteria	55.0013	-125.002	Canada,BC	53.2177	CP023895.1			0
F1_2	NZ_CP023900.1	0.0937829	0	75/1000	Escherichia_coli_strain_FDAARGOS_433_plasmid_unnamed6,_complete_sequence	2017-10-20	circular	complete	562	plasmid	34323	RefSeq	1347581	Complete_Genome	2017/10/18_00:00	2017/10/18_00:00	TRUE	7312477	SAMN07312477	Canada:BC	Not_Applicable	rectal	Homo_sapiens		Escherichia_coli	species	cellular_organisms;_Bacteria;_Proteobacteria;_Gammaproteobacteria;_Enterobacterales;_Enterobacteriaceae;_Escherichia	562	Escherichia_coli	561	Escherichia	543	Enterobacteriaceae	91347	Enterobacterales	1236	Gammaproteobacteria	1224	Proteobacteria	2	Bacteria	55.0013	-125.002	Canada,BC	48.3	CP023900.1			0
F1_3	NZ_CP023900.1	0.0677629	0	137/1000	Escherichia_coli_strain_FDAARGOS_433_plasmid_unnamed6,_complete_sequence	2017-10-20	circular	complete	562	plasmid	34323	RefSeq	1347581	Complete_Genome	2017/10/18_00:00	2017/10/18_00:00	TRUE	7312477	SAMN07312477	Canada:BC	Not_Applicable	rectal	Homo_sapiens		Escherichia_coli	species	cellular_organisms;_Bacteria;_Proteobacteria;_Gammaproteobacteria;_Enterobacterales;_Enterobacteriaceae;_Escherichia	562	Escherichia_coli	561	Escherichia	543	Enterobacteriaceae	91347	Enterobacterales	1236	Gammaproteobacteria	1224	Proteobacteria	2	Bacteria	55.0013	-125.002	Canada,BC	48.3	CP023900.1			0
F4_2	NZ_CP023900.1	0.0949813	0	73/1000	Escherichia_coli_strain_FDAARGOS_433_plasmid_unnamed6,_complete_sequence	2017-10-20	circular	complete	562	plasmid	34323	RefSeq	1347581	Complete_Genome	2017/10/18_00:00	2017/10/18_00:00	TRUE	7312477	SAMN07312477	Canada:BC	Not_Applicable	rectal	Homo_sapiens		Escherichia_coli	species	cellular_organisms;_Bacteria;_Proteobacteria;_Gammaproteobacteria;_Enterobacterales;_Enterobacteriaceae;_Escherichia	562	Escherichia_coli	561	Escherichia	543	Enterobacteriaceae	91347	Enterobacterales	1236	Gammaproteobacteria	1224	Proteobacteria	2	Bacteria	55.0013	-125.002	Canada,BC	48.3	CP023900.1			0
F6_1	NZ_CP023900.1	0.0943778	0	74/1000	Escherichia_coli_strain_FDAARGOS_433_plasmid_unnamed6,_complete_sequence	2017-10-20	circular	complete	562	plasmid	34323	RefSeq	1347581	Complete_Genome	2017/10/18_00:00	2017/10/18_00:00	TRUE	7312477	SAMN07312477	Canada:BC	Not_Applicable	rectal	Homo_sapiens		Escherichia_coli	species	cellular_organisms;_Bacteria;_Proteobacteria;_Gammaproteobacteria;_Enterobacterales;_Enterobacteriaceae;_Escherichia	562	Escherichia_coli	561	Escherichia	543	Enterobacteriaceae	91347	Enterobacterales	1236	Gammaproteobacteria	1224	Proteobacteria	2	Bacteria	55.0013	-125.002	Canada,BC	48.3	CP023900.1			0
F7_2	NZ_CP023900.1	0.0955937	0	72/1000	Escherichia_coli_strain_FDAARGOS_433_plasmid_unnamed6,_complete_sequence	2017-10-20	circular	complete	562	plasmid	34323	RefSeq	1347581	Complete_Genome	2017/10/18_00:00	2017/10/18_00:00	TRUE	7312477	SAMN07312477	Canada:BC	Not_Applicable	rectal	Homo_sapiens		Escherichia_coli	species	cellular_organisms;_Bacteria;_Proteobacteria;_Gammaproteobacteria;_Enterobacterales;_Enterobacteriaceae;_Escherichia	562	Escherichia_coli	561	Escherichia	543	Enterobacteriaceae	91347	Enterobacterales	1236	Gammaproteobacteria	1224	Proteobacteria	2	Bacteria	55.0013	-125.002	Canada,BC	48.3	CP023900.1			0
F9_3	NZ_CP023900.1	0.0943778	0	74/1000	Escherichia_coli_strain_FDAARGOS_433_plasmid_unnamed6,_complete_sequence	2017-10-20	circular	complete	562	plasmid	34323	RefSeq	1347581	Complete_Genome	2017/10/18_00:00	2017/10/18_00:00	TRUE	7312477	SAMN07312477	Canada:BC	Not_Applicable	rectal	Homo_sapiens		Escherichia_coli	species	cellular_organisms;_Bacteria;_Proteobacteria;_Gammaproteobacteria;_Enterobacterales;_Enterobacteriaceae;_Escherichia	562	Escherichia_coli	561	Escherichia	543	Enterobacteriaceae	91347	Enterobacterales	1236	Gammaproteobacteria	1224	Proteobacteria	2	Bacteria	55.0013	-125.002	Canada,BC	48.3	CP023900.1			0
F1_1	NZ_CP023959.1	0.0590885	0	169/1000	Escherichia_coli_strain_FDAARGOS_448_plasmid_unnamed1,_complete_sequence	2017-10-20	circular	complete	562	plasmid	128761	RefSeq	1348251	Complete_Genome	2017/10/18_00:00	2017/10/18_00:00	TRUE	7312492	SAMN07312492	Canada:BC	Not_Applicable	urine	Homo_sapiens		Escherichia_coli	species	cellular_organisms;_Bacteria;_Proteobacteria;_Gammaproteobacteria;_Enterobacterales;_Enterobacteriaceae;_Escherichia	562	Escherichia_coli	561	Escherichia	543	Enterobacteriaceae	91347	Enterobacterales	1236	Gammaproteobacteria	1224	Proteobacteria	2	Bacteria	55.0013	-125.002	Canada,BC	50.8298	CP023959.1			0
F2_2	NZ_CP023959.1	0.0759181	0	113/1000	Escherichia_coli_strain_FDAARGOS_448_plasmid_unnamed1,_complete_sequence	2017-10-20	circular	complete	562	plasmid	128761	RefSeq	1348251	Complete_Genome	2017/10/18_00:00	2017/10/18_00:00	TRUE	7312492	SAMN07312492	Canada:BC	Not_Applicable	urine	Homo_sapiens		Escherichia_coli	species	cellular_organisms;_Bacteria;_Proteobacteria;_Gammaproteobacteria;_Enterobacterales;_Enterobacteriaceae;_Escherichia	562	Escherichia_coli	561	Escherichia	543	Enterobacteriaceae	91347	Enterobacterales	1236	Gammaproteobacteria	1224	Proteobacteria	2	Bacteria	55.0013	-125.002	Canada,BC	50.8298	CP023959.1			0
F4_1	NZ_CP023959.1	0.0583726	0	172/1000	Escherichia_coli_strain_FDAARGOS_448_plasmid_unnamed1,_complete_sequence	2017-10-20	circular	complete	562	plasmid	128761	RefSeq	1348251	Complete_Genome	2017/10/18_00:00	2017/10/18_00:00	TRUE	7312492	SAMN07312492	Canada:BC	Not_Applicable	urine	Homo_sapiens		Escherichia_coli	species	cellular_organisms;_Bacteria;_Proteobacteria;_Gammaproteobacteria;_Enterobacterales;_Enterobacteriaceae;_Escherichia	562	Escherichia_coli	561	Escherichia	543	Enterobacteriaceae	91347	Enterobacterales	1236	Gammaproteobacteria	1224	Proteobacteria	2	Bacteria	55.0013	-125.002	Canada,BC	50.8298	CP023959.1			0
F5_1	NZ_CP023959.1	0.064825	0	147/1000	Escherichia_coli_strain_FDAARGOS_448_plasmid_unnamed1,_complete_sequence	2017-10-20	circular	complete	562	plasmid	128761	RefSeq	1348251	Complete_Genome	2017/10/18_00:00	2017/10/18_00:00	TRUE	7312492	SAMN07312492	Canada:BC	Not_Applicable	urine	Homo_sapiens		Escherichia_coli	species	cellular_organisms;_Bacteria;_Proteobacteria;_Gammaproteobacteria;_Enterobacterales;_Enterobacteriaceae;_Escherichia	562	Escherichia_coli	561	Escherichia	543	Enterobacteriaceae	91347	Enterobacterales	1236	Gammaproteobacteria	1224	Proteobacteria	2	Bacteria	55.0013	-125.002	Canada,BC	50.8298	CP023959.1			0
F9_1	NZ_CP023959.1	0.0586096	0	171/1000	Escherichia_coli_strain_FDAARGOS_448_plasmid_unnamed1,_complete_sequence	2017-10-20	circular	complete	562	plasmid	128761	RefSeq	1348251	Complete_Genome	2017/10/18_00:00	2017/10/18_00:00	TRUE	7312492	SAMN07312492	Canada:BC	Not_Applicable	urine	Homo_sapiens		Escherichia_coli	species	cellular_organisms;_Bacteria;_Proteobacteria;_Gammaproteobacteria;_Enterobacterales;_Enterobacteriaceae;_Escherichia	562	Escherichia_coli	561	Escherichia	543	Enterobacteriaceae	91347	Enterobacterales	1236	Gammaproteobacteria	1224	Proteobacteria	2	Bacteria	55.0013	-125.002	Canada,BC	50.8298	CP023959.1			0
F1_2	NZ_CP023957.1	0.0838645	0	94/1000	Escherichia_coli_strain_FDAARGOS_448_plasmid_unnamed3,_complete_sequence	2017-10-20	circular	complete	562	plasmid	48550	RefSeq	1348251	Complete_Genome	2017/10/18_00:00	2017/10/18_00:00	TRUE	7312492	SAMN07312492	Canada:BC	Not_Applicable	urine	Homo_sapiens		Escherichia_coli	species	cellular_organisms;_Bacteria;_Proteobacteria;_Gammaproteobacteria;_Enterobacterales;_Enterobacteriaceae;_Escherichia	562	Escherichia_coli	561	Escherichia	543	Enterobacteriaceae	91347	Enterobacterales	1236	Gammaproteobacteria	1224	Proteobacteria	2	Bacteria	55.0013	-125.002	Canada,BC	49.967	CP023957.1			0
F1_3	NZ_CP023957.1	0.0498292	0	213/1000	Escherichia_coli_strain_FDAARGOS_448_plasmid_unnamed3,_complete_sequence	2017-10-20	circular	complete	562	plasmid	48550	RefSeq	1348251	Complete_Genome	2017/10/18_00:00	2017/10/18_00:00	TRUE	7312492	SAMN07312492	Canada:BC	Not_Applicable	urine	Homo_sapiens		Escherichia_coli	species	cellular_organisms;_Bacteria;_Proteobacteria;_Gammaproteobacteria;_Enterobacterales;_Enterobacteriaceae;_Escherichia	562	Escherichia_coli	561	Escherichia	543	Enterobacteriaceae	91347	Enterobacterales	1236	Gammaproteobacteria	1224	Proteobacteria	2	Bacteria	55.0013	-125.002	Canada,BC	49.967	CP023957.1			0
F4_2	NZ_CP023957.1	0.0848014	0	92/1000	Escherichia_coli_strain_FDAARGOS_448_plasmid_unnamed3,_complete_sequence	2017-10-20	circular	complete	562	plasmid	48550	RefSeq	1348251	Complete_Genome	2017/10/18_00:00	2017/10/18_00:00	TRUE	7312492	SAMN07312492	Canada:BC	Not_Applicable	urine	Homo_sapiens		Escherichia_coli	species	cellular_organisms;_Bacteria;_Proteobacteria;_Gammaproteobacteria;_Enterobacterales;_Enterobacteriaceae;_Escherichia	562	Escherichia_coli	561	Escherichia	543	Enterobacteriaceae	91347	Enterobacterales	1236	Gammaproteobacteria	1224	Proteobacteria	2	Bacteria	55.0013	-125.002	Canada,BC	49.967	CP023957.1			0
F6_1	NZ_CP023957.1	0.0838645	0	94/1000	Escherichia_coli_strain_FDAARGOS_448_plasmid_unnamed3,_complete_sequence	2017-10-20	circular	complete	562	plasmid	48550	RefSeq	1348251	Complete_Genome	2017/10/18_00:00	2017/10/18_00:00	TRUE	7312492	SAMN07312492	Canada:BC	Not_Applicable	urine	Homo_sapiens		Escherichia_coli	species	cellular_organisms;_Bacteria;_Proteobacteria;_Gammaproteobacteria;_Enterobacterales;_Enterobacteriaceae;_Escherichia	562	Escherichia_coli	561	Escherichia	543	Enterobacteriaceae	91347	Enterobacterales	1236	Gammaproteobacteria	1224	Proteobacteria	2	Bacteria	55.0013	-125.002	Canada,BC	49.967	CP023957.1			0
F7_2	NZ_CP023957.1	0.0848014	0	92/1000	Escherichia_coli_strain_FDAARGOS_448_plasmid_unnamed3,_complete_sequence	2017-10-20	circular	complete	562	plasmid	48550	RefSeq	1348251	Complete_Genome	2017/10/18_00:00	2017/10/18_00:00	TRUE	7312492	SAMN07312492	Canada:BC	Not_Applicable	urine	Homo_sapiens		Escherichia_coli	species	cellular_organisms;_Bacteria;_Proteobacteria;_Gammaproteobacteria;_Enterobacterales;_Enterobacteriaceae;_Escherichia	562	Escherichia_coli	561	Escherichia	543	Enterobacteriaceae	91347	Enterobacterales	1236	Gammaproteobacteria	1224	Proteobacteria	2	Bacteria	55.0013	-125.002	Canada,BC	49.967	CP023957.1			0
F9_3	NZ_CP023957.1	0.0838645	0	94/1000	Escherichia_coli_strain_FDAARGOS_448_plasmid_unnamed3,_complete_sequence	2017-10-20	circular	complete	562	plasmid	48550	RefSeq	1348251	Complete_Genome	2017/10/18_00:00	2017/10/18_00:00	TRUE	7312492	SAMN07312492	Canada:BC	Not_Applicable	urine	Homo_sapiens		Escherichia_coli	species	cellular_organisms;_Bacteria;_Proteobacteria;_Gammaproteobacteria;_Enterobacterales;_Enterobacteriaceae;_Escherichia	562	Escherichia_coli	561	Escherichia	543	Enterobacteriaceae	91347	Enterobacterales	1236	Gammaproteobacteria	1224	Proteobacteria	2	Bacteria	55.0013	-125.002	Canada,BC	49.967	CP023957.1			0
F1_1	NZ_CP023918.1	0.0744324	0	117/1000	Klebsiella_pneumoniae_strain_FDAARGOS_439_plasmid_unnamed	2017-10-20	not-set		573	plasmid	106914	RefSeq	1348211	Complete_Genome	2017/10/18_00:00	2017/10/18_00:00	TRUE	7312483	SAMN07312483	Canada:BC	Not_Applicable	urine	Homo_sapiens		Klebsiella_pneumoniae	species	cellular_organisms;_Bacteria;_Proteobacteria;_Gammaproteobacteria;_Enterobacterales;_Enterobacteriaceae;_Klebsiella	573	Klebsiella_pneumoniae	570	Klebsiella	543	Enterobacteriaceae	91347	Enterobacterales	1236	Gammaproteobacteria	1224	Proteobacteria	2	Bacteria	55.0013	-125.002	Canada,BC	50.955	CP023918.1			0
F2_2	NZ_CP023918.1	0.0877506	0	86/1000	Klebsiella_pneumoniae_strain_FDAARGOS_439_plasmid_unnamed	2017-10-20	not-set		573	plasmid	106914	RefSeq	1348211	Complete_Genome	2017/10/18_00:00	2017/10/18_00:00	TRUE	7312483	SAMN07312483	Canada:BC	Not_Applicable	urine	Homo_sapiens		Klebsiella_pneumoniae	species	cellular_organisms;_Bacteria;_Proteobacteria;_Gammaproteobacteria;_Enterobacterales;_Enterobacteriaceae;_Klebsiella	573	Klebsiella_pneumoniae	570	Klebsiella	543	Enterobacteriaceae	91347	Enterobacterales	1236	Gammaproteobacteria	1224	Proteobacteria	2	Bacteria	55.0013	-125.002	Canada,BC	50.955	CP023918.1			0
F4_1	NZ_CP023918.1	0.0747985	0	116/1000	Klebsiella_pneumoniae_strain_FDAARGOS_439_plasmid_unnamed	2017-10-20	not-set		573	plasmid	106914	RefSeq	1348211	Complete_Genome	2017/10/18_00:00	2017/10/18_00:00	TRUE	7312483	SAMN07312483	Canada:BC	Not_Applicable	urine	Homo_sapiens		Klebsiella_pneumoniae	species	cellular_organisms;_Bacteria;_Proteobacteria;_Gammaproteobacteria;_Enterobacterales;_Enterobacteriaceae;_Klebsiella	573	Klebsiella_pneumoniae	570	Klebsiella	543	Enterobacteriaceae	91347	Enterobacterales	1236	Gammaproteobacteria	1224	Proteobacteria	2	Bacteria	55.0013	-125.002	Canada,BC	50.955	CP023918.1			0
F5_1	NZ_CP023918.1	0.0770708	0	110/1000	Klebsiella_pneumoniae_strain_FDAARGOS_439_plasmid_unnamed	2017-10-20	not-set		573	plasmid	106914	RefSeq	1348211	Complete_Genome	2017/10/18_00:00	2017/10/18_00:00	TRUE	7312483	SAMN07312483	Canada:BC	Not_Applicable	urine	Homo_sapiens		Klebsiella_pneumoniae	species	cellular_organisms;_Bacteria;_Proteobacteria;_Gammaproteobacteria;_Enterobacterales;_Enterobacteriaceae;_Klebsiella	573	Klebsiella_pneumoniae	570	Klebsiella	543	Enterobacteriaceae	91347	Enterobacterales	1236	Gammaproteobacteria	1224	Proteobacteria	2	Bacteria	55.0013	-125.002	Canada,BC	50.955	CP023918.1			0
F9_1	NZ_CP023918.1	0.0747985	0	116/1000	Klebsiella_pneumoniae_strain_FDAARGOS_439_plasmid_unnamed	2017-10-20	not-set		573	plasmid	106914	RefSeq	1348211	Complete_Genome	2017/10/18_00:00	2017/10/18_00:00	TRUE	7312483	SAMN07312483	Canada:BC	Not_Applicable	urine	Homo_sapiens		Klebsiella_pneumoniae	species	cellular_organisms;_Bacteria;_Proteobacteria;_Gammaproteobacteria;_Enterobacterales;_Enterobacteriaceae;_Klebsiella	573	Klebsiella_pneumoniae	570	Klebsiella	543	Enterobacteriaceae	91347	Enterobacterales	1236	Gammaproteobacteria	1224	Proteobacteria	2	Bacteria	55.0013	-125.002	Canada,BC	50.955	CP023918.1			0
F1_1	NZ_CP023942.1	0.0702918	0	129/1000	Klebsiella_pneumoniae_strain_FDAARGOS_444_plasmid_unnamed2	2017-10-20	not-set		573	plasmid	187926	RefSeq	1346281	Complete_Genome	2017/10/18_00:00	2017/10/18_00:00	TRUE	7312488	SAMN07312488	Canada:BC	Not_Applicable	wound	Homo_sapiens		Klebsiella_pneumoniae	species	cellular_organisms;_Bacteria;_Proteobacteria;_Gammaproteobacteria;_Enterobacterales;_Enterobacteriaceae;_Klebsiella	573	Klebsiella_pneumoniae	570	Klebsiella	543	Enterobacteriaceae	91347	Enterobacterales	1236	Gammaproteobacteria	1224	Proteobacteria	2	Bacteria	55.0013	-125.002	Canada,BC	53.437	CP023942.1			0
F2_2	NZ_CP023942.1	0.0843302	0	93/1000	Klebsiella_pneumoniae_strain_FDAARGOS_444_plasmid_unnamed2	2017-10-20	not-set		573	plasmid	187926	RefSeq	1346281	Complete_Genome	2017/10/18_00:00	2017/10/18_00:00	TRUE	7312488	SAMN07312488	Canada:BC	Not_Applicable	wound	Homo_sapiens		Klebsiella_pneumoniae	species	cellular_organisms;_Bacteria;_Proteobacteria;_Gammaproteobacteria;_Enterobacterales;_Enterobacteriaceae;_Klebsiella	573	Klebsiella_pneumoniae	570	Klebsiella	543	Enterobacteriaceae	91347	Enterobacterales	1236	Gammaproteobacteria	1224	Proteobacteria	2	Bacteria	55.0013	-125.002	Canada,BC	53.437	CP023942.1			0
F4_1	NZ_CP023942.1	0.0699663	0	130/1000	Klebsiella_pneumoniae_strain_FDAARGOS_444_plasmid_unnamed2	2017-10-20	not-set		573	plasmid	187926	RefSeq	1346281	Complete_Genome	2017/10/18_00:00	2017/10/18_00:00	TRUE	7312488	SAMN07312488	Canada:BC	Not_Applicable	wound	Homo_sapiens		Klebsiella_pneumoniae	species	cellular_organisms;_Bacteria;_Proteobacteria;_Gammaproteobacteria;_Enterobacterales;_Enterobacteriaceae;_Klebsiella	573	Klebsiella_pneumoniae	570	Klebsiella	543	Enterobacteriaceae	91347	Enterobacterales	1236	Gammaproteobacteria	1224	Proteobacteria	2	Bacteria	55.0013	-125.002	Canada,BC	53.437	CP023942.1			0
F5_1	NZ_CP023942.1	0.0645437	0	148/1000	Klebsiella_pneumoniae_strain_FDAARGOS_444_plasmid_unnamed2	2017-10-20	not-set		573	plasmid	187926	RefSeq	1346281	Complete_Genome	2017/10/18_00:00	2017/10/18_00:00	TRUE	7312488	SAMN07312488	Canada:BC	Not_Applicable	wound	Homo_sapiens		Klebsiella_pneumoniae	species	cellular_organisms;_Bacteria;_Proteobacteria;_Gammaproteobacteria;_Enterobacterales;_Enterobacteriaceae;_Klebsiella	573	Klebsiella_pneumoniae	570	Klebsiella	543	Enterobacteriaceae	91347	Enterobacterales	1236	Gammaproteobacteria	1224	Proteobacteria	2	Bacteria	55.0013	-125.002	Canada,BC	53.437	CP023942.1			0
F9_1	NZ_CP023942.1	0.0699663	0	130/1000	Klebsiella_pneumoniae_strain_FDAARGOS_444_plasmid_unnamed2	2017-10-20	not-set		573	plasmid	187926	RefSeq	1346281	Complete_Genome	2017/10/18_00:00	2017/10/18_00:00	TRUE	7312488	SAMN07312488	Canada:BC	Not_Applicable	wound	Homo_sapiens		Klebsiella_pneumoniae	species	cellular_organisms;_Bacteria;_Proteobacteria;_Gammaproteobacteria;_Enterobacterales;_Enterobacteriaceae;_Klebsiella	573	Klebsiella_pneumoniae	570	Klebsiella	543	Enterobacteriaceae	91347	Enterobacterales	1236	Gammaproteobacteria	1224	Proteobacteria	2	Bacteria	55.0013	-125.002	Canada,BC	53.437	CP023942.1			0
F1_17	NZ_CP031924.1	0.0755413	0	114/1000	Escherichia_coli_O26:H11_strain_FWSEC0001_plasmid_unnamed7,_complete_sequence	2019-05-03	circular	complete	244319	plasmid	6715	RefSeq	2738591	Complete_Genome	2019/05/03_00:00	2019/05/03_00:00	TRUE	8768102	SAMN08768102	Canada:British_Columbia,Vancouver	missing	Clinical:_Human_(Homo_sapiens)	Homo_sapiens		Escherichia_coli_O26:H11	serotype	cellular_organisms;_Bacteria;_Proteobacteria;_Gammaproteobacteria;_Enterobacterales;_Enterobacteriaceae;_Escherichia;_Escherichia_coli	562	Escherichia_coli	561	Escherichia	543	Enterobacteriaceae	91347	Enterobacterales	1236	Gammaproteobacteria	1224	Proteobacteria	2	Bacteria	49.2609	-123.114	Canada,British_Columbia,Vancouver	45.5845	CP031924.1			0
F7_6	NZ_CP031924.1	0.0770708	0	110/1000	Escherichia_coli_O26:H11_strain_FWSEC0001_plasmid_unnamed7,_complete_sequence	2019-05-03	circular	complete	244319	plasmid	6715	RefSeq	2738591	Complete_Genome	2019/05/03_00:00	2019/05/03_00:00	TRUE	8768102	SAMN08768102	Canada:British_Columbia,Vancouver	missing	Clinical:_Human_(Homo_sapiens)	Homo_sapiens		Escherichia_coli_O26:H11	serotype	cellular_organisms;_Bacteria;_Proteobacteria;_Gammaproteobacteria;_Enterobacterales;_Enterobacteriaceae;_Escherichia;_Escherichia_coli	562	Escherichia_coli	561	Escherichia	543	Enterobacteriaceae	91347	Enterobacterales	1236	Gammaproteobacteria	1224	Proteobacteria	2	Bacteria	49.2609	-123.114	Canada,British_Columbia,Vancouver	45.5845	CP031924.1			0
F9_5	NZ_CP031924.1	0.0987984	0	67/1000	Escherichia_coli_O26:H11_strain_FWSEC0001_plasmid_unnamed7,_complete_sequence	2019-05-03	circular	complete	244319	plasmid	6715	RefSeq	2738591	Complete_Genome	2019/05/03_00:00	2019/05/03_00:00	TRUE	8768102	SAMN08768102	Canada:British_Columbia,Vancouver	missing	Clinical:_Human_(Homo_sapiens)	Homo_sapiens		Escherichia_coli_O26:H11	serotype	cellular_organisms;_Bacteria;_Proteobacteria;_Gammaproteobacteria;_Enterobacterales;_Enterobacteriaceae;_Escherichia;_Escherichia_coli	562	Escherichia_coli	561	Escherichia	543	Enterobacteriaceae	91347	Enterobacterales	1236	Gammaproteobacteria	1224	Proteobacteria	2	Bacteria	49.2609	-123.114	Canada,British_Columbia,Vancouver	45.5845	CP031924.1			0
F2_2	NZ_CP031909.1	0.0974869	0	69/1000	Escherichia_coli_O103:H2_strain_FWSEC0007_plasmid_unnamed16,_complete_sequence	2019-05-02	circular	complete	376725	plasmid	73224	RefSeq	2738431	Complete_Genome	2019/05/03_00:00	2019/05/03_00:00	TRUE	8768108	SAMN08768108	Canada:Manitoba,Winnipeg	missing	Clinical:_Human_(Homo_sapiens)	Homo_sapiens		Escherichia_coli_O103:H2	serotype	cellular_organisms;_Bacteria;_Proteobacteria;_Gammaproteobacteria;_Enterobacterales;_Enterobacteriaceae;_Escherichia;_Escherichia_coli	562	Escherichia_coli	561	Escherichia	543	Enterobacteriaceae	91347	Enterobacterales	1236	Gammaproteobacteria	1224	Proteobacteria	2	Bacteria	49.884	-97.1686	Canada,Manitoba,Winnipeg	48.9443	CP031909.1			0
F2_2	NZ_CP031914.1	0.0987984	0	67/1000	Escherichia_coli_O157:H7_strain_FWSEC0004_plasmid_unnamed13,_complete_sequence	2019-05-02	circular	complete	83334	plasmid	92754	RefSeq	2738451	Complete_Genome	2019/05/03_00:00	2019/05/03_00:00	TRUE	8768105	SAMN08768105	Canada:Ontario,Toronto	missing	Clinical:_Human_(Homo_sapiens)	Homo_sapiens		Escherichia_coli_O157:H7	serotype	cellular_organisms;_Bacteria;_Proteobacteria;_Gammaproteobacteria;_Enterobacterales;_Enterobacteriaceae;_Escherichia;_Escherichia_coli	562	Escherichia_coli	561	Escherichia	543	Enterobacteriaceae	91347	Enterobacterales	1236	Gammaproteobacteria	1224	Proteobacteria	2	Bacteria	43.654	-79.3872	Canada,Ontario,Toronto	47.5473	CP031914.1			0
F3_4	NZ_CP061834.1	0.0926182	0	77/1000	Klebsiella_pneumoniae_strain_C0674_plasmid_p1423_2,_complete_sequence	2020-09-29	circular	complete	573	plasmid	47819	RefSeq	8185931	Complete_Genome	2020/09/29_00:00	2020/09/29_00:00	TRUE	16197931	SAMN16197931	Chile	not_applicable	blood	Homo_sapiens		Klebsiella_pneumoniae	species	cellular_organisms;_Bacteria;_Proteobacteria;_Gammaproteobacteria;_Enterobacterales;_Enterobacteriaceae;_Klebsiella	573	Klebsiella_pneumoniae	570	Klebsiella	543	Enterobacteriaceae	91347	Enterobacterales	1236	Gammaproteobacteria	1224	Proteobacteria	2	Bacteria	-31.7613	-71.3188	Chile	53.1128	CP061834.1			0
F5_2	NZ_CP061834.1	0.0920479	0	78/1000	Klebsiella_pneumoniae_strain_C0674_plasmid_p1423_2,_complete_sequence	2020-09-29	circular	complete	573	plasmid	47819	RefSeq	8185931	Complete_Genome	2020/09/29_00:00	2020/09/29_00:00	TRUE	16197931	SAMN16197931	Chile	not_applicable	blood	Homo_sapiens		Klebsiella_pneumoniae	species	cellular_organisms;_Bacteria;_Proteobacteria;_Gammaproteobacteria;_Enterobacterales;_Enterobacteriaceae;_Klebsiella	573	Klebsiella_pneumoniae	570	Klebsiella	543	Enterobacteriaceae	91347	Enterobacterales	1236	Gammaproteobacteria	1224	Proteobacteria	2	Bacteria	-31.7613	-71.3188	Chile	53.1128	CP061834.1			0
F3_4	NZ_CP064181.1	0.026143	0	406/1000	Citrobacter_amalonaticus_strain_CA71_plasmid_pCA71-IMP,_complete_sequence	2020-11-11	circular	complete	35703	plasmid	52790	RefSeq	8483261	Complete_Genome	2020/11/11_00:00	2020/11/11_00:00	TRUE	16667806	SAMN16667806	China			Homo_sapiens	Cell_culture	Citrobacter_amalonaticus	species	cellular_organisms;_Bacteria;_Proteobacteria;_Gammaproteobacteria;_Enterobacterales;_Enterobacteriaceae;_Citrobacter	35703	Citrobacter_amalonaticus	544	Citrobacter	543	Enterobacteriaceae	91347	Enterobacterales	1236	Gammaproteobacteria	1224	Proteobacteria	2	Bacteria	34.4118	86.0327	China	51.057	CP064181.1			0
F5_2	NZ_CP064181.1	0.026143	0	406/1000	Citrobacter_amalonaticus_strain_CA71_plasmid_pCA71-IMP,_complete_sequence	2020-11-11	circular	complete	35703	plasmid	52790	RefSeq	8483261	Complete_Genome	2020/11/11_00:00	2020/11/11_00:00	TRUE	16667806	SAMN16667806	China			Homo_sapiens	Cell_culture	Citrobacter_amalonaticus	species	cellular_organisms;_Bacteria;_Proteobacteria;_Gammaproteobacteria;_Enterobacterales;_Enterobacteriaceae;_Citrobacter	35703	Citrobacter_amalonaticus	544	Citrobacter	543	Enterobacteriaceae	91347	Enterobacterales	1236	Gammaproteobacteria	1224	Proteobacteria	2	Bacteria	34.4118	86.0327	China	51.057	CP064181.1			0
F1_18	NZ_CP011066.1	0.00489536	0	822/1000	Escherichia_coli_str._Sanji_plasmid_pSJ_3,_complete_sequence	2016-04-07	circular	complete	1441627	plasmid	3373	RefSeq	716171	Complete_Genome	2016/04/05_00:00	2016/04/05_00:00	TRUE	2580208	SAMN02580208	China	26.2472_N_119.0831_E	pheasant_duodenum			Escherichia_coli_str._Sanji	strain	cellular_organisms;_Bacteria;_Proteobacteria;_Gammaproteobacteria;_Enterobacterales;_Enterobacteriaceae;_Escherichia;_Escherichia_coli	562	Escherichia_coli	561	Escherichia	543	Enterobacteriaceae	91347	Enterobacterales	1236	Gammaproteobacteria	1224	Proteobacteria	2	Bacteria	26.2472	119.083		55.2327	CP011066.1			0
F4_7	NZ_CP011066.1	0.0723061	0	123/1000	Escherichia_coli_str._Sanji_plasmid_pSJ_3,_complete_sequence	2016-04-07	circular	complete	1441627	plasmid	3373	RefSeq	716171	Complete_Genome	2016/04/05_00:00	2016/04/05_00:00	TRUE	2580208	SAMN02580208	China	26.2472_N_119.0831_E	pheasant_duodenum			Escherichia_coli_str._Sanji	strain	cellular_organisms;_Bacteria;_Proteobacteria;_Gammaproteobacteria;_Enterobacterales;_Enterobacteriaceae;_Escherichia;_Escherichia_coli	562	Escherichia_coli	561	Escherichia	543	Enterobacteriaceae	91347	Enterobacterales	1236	Gammaproteobacteria	1224	Proteobacteria	2	Bacteria	26.2472	119.083		55.2327	CP011066.1			0
F1_1	NZ_CP011065.1	0.0723061	0	123/1000	Escherichia_coli_str._Sanji_plasmid_pSJ_82,_complete_sequence	2016-04-07	circular	complete	1441627	plasmid	82288	RefSeq	716171	Complete_Genome	2016/04/05_00:00	2016/04/05_00:00	TRUE	2580208	SAMN02580208	China	26.2472_N_119.0831_E	pheasant_duodenum			Escherichia_coli_str._Sanji	strain	cellular_organisms;_Bacteria;_Proteobacteria;_Gammaproteobacteria;_Enterobacterales;_Enterobacteriaceae;_Escherichia;_Escherichia_coli	562	Escherichia_coli	561	Escherichia	543	Enterobacteriaceae	91347	Enterobacterales	1236	Gammaproteobacteria	1224	Proteobacteria	2	Bacteria	26.2472	119.083		50.5007	CP011065.1			0
F2_2	NZ_CP011065.1	0.0774628	0	109/1000	Escherichia_coli_str._Sanji_plasmid_pSJ_82,_complete_sequence	2016-04-07	circular	complete	1441627	plasmid	82288	RefSeq	716171	Complete_Genome	2016/04/05_00:00	2016/04/05_00:00	TRUE	2580208	SAMN02580208	China	26.2472_N_119.0831_E	pheasant_duodenum			Escherichia_coli_str._Sanji	strain	cellular_organisms;_Bacteria;_Proteobacteria;_Gammaproteobacteria;_Enterobacterales;_Enterobacteriaceae;_Escherichia;_Escherichia_coli	562	Escherichia_coli	561	Escherichia	543	Enterobacteriaceae	91347	Enterobacterales	1236	Gammaproteobacteria	1224	Proteobacteria	2	Bacteria	26.2472	119.083		50.5007	CP011065.1			0
F4_1	NZ_CP011065.1	0.0719629	0	124/1000	Escherichia_coli_str._Sanji_plasmid_pSJ_82,_complete_sequence	2016-04-07	circular	complete	1441627	plasmid	82288	RefSeq	716171	Complete_Genome	2016/04/05_00:00	2016/04/05_00:00	TRUE	2580208	SAMN02580208	China	26.2472_N_119.0831_E	pheasant_duodenum			Escherichia_coli_str._Sanji	strain	cellular_organisms;_Bacteria;_Proteobacteria;_Gammaproteobacteria;_Enterobacterales;_Enterobacteriaceae;_Escherichia;_Escherichia_coli	562	Escherichia_coli	561	Escherichia	543	Enterobacteriaceae	91347	Enterobacterales	1236	Gammaproteobacteria	1224	Proteobacteria	2	Bacteria	26.2472	119.083		50.5007	CP011065.1			0
F5_1	NZ_CP011065.1	0.0719629	0	124/1000	Escherichia_coli_str._Sanji_plasmid_pSJ_82,_complete_sequence	2016-04-07	circular	complete	1441627	plasmid	82288	RefSeq	716171	Complete_Genome	2016/04/05_00:00	2016/04/05_00:00	TRUE	2580208	SAMN02580208	China	26.2472_N_119.0831_E	pheasant_duodenum			Escherichia_coli_str._Sanji	strain	cellular_organisms;_Bacteria;_Proteobacteria;_Gammaproteobacteria;_Enterobacterales;_Enterobacteriaceae;_Escherichia;_Escherichia_coli	562	Escherichia_coli	561	Escherichia	543	Enterobacteriaceae	91347	Enterobacterales	1236	Gammaproteobacteria	1224	Proteobacteria	2	Bacteria	26.2472	119.083		50.5007	CP011065.1			0
F9_1	NZ_CP011065.1	0.0712856	0	126/1000	Escherichia_coli_str._Sanji_plasmid_pSJ_82,_complete_sequence	2016-04-07	circular	complete	1441627	plasmid	82288	RefSeq	716171	Complete_Genome	2016/04/05_00:00	2016/04/05_00:00	TRUE	2580208	SAMN02580208	China	26.2472_N_119.0831_E	pheasant_duodenum			Escherichia_coli_str._Sanji	strain	cellular_organisms;_Bacteria;_Proteobacteria;_Gammaproteobacteria;_Enterobacterales;_Enterobacteriaceae;_Escherichia;_Escherichia_coli	562	Escherichia_coli	561	Escherichia	543	Enterobacteriaceae	91347	Enterobacterales	1236	Gammaproteobacteria	1224	Proteobacteria	2	Bacteria	26.2472	119.083		50.5007	CP011065.1			0
F1_1	NZ_CP011064.1	0.0645437	0	148/1000	Escherichia_coli_str._Sanji_plasmid_pSJ_94,_complete_sequence	2016-04-07	circular	complete	1441627	plasmid	94712	RefSeq	716171	Complete_Genome	2016/04/05_00:00	2016/04/05_00:00	TRUE	2580208	SAMN02580208	China	26.2472_N_119.0831_E	pheasant_duodenum			Escherichia_coli_str._Sanji	strain	cellular_organisms;_Bacteria;_Proteobacteria;_Gammaproteobacteria;_Enterobacterales;_Enterobacteriaceae;_Escherichia;_Escherichia_coli	562	Escherichia_coli	561	Escherichia	543	Enterobacteriaceae	91347	Enterobacterales	1236	Gammaproteobacteria	1224	Proteobacteria	2	Bacteria	26.2472	119.083		51.5732	CP011064.1			0
F2_2	NZ_CP011064.1	0.057671	0	175/1000	Escherichia_coli_str._Sanji_plasmid_pSJ_94,_complete_sequence	2016-04-07	circular	complete	1441627	plasmid	94712	RefSeq	716171	Complete_Genome	2016/04/05_00:00	2016/04/05_00:00	TRUE	2580208	SAMN02580208	China	26.2472_N_119.0831_E	pheasant_duodenum			Escherichia_coli_str._Sanji	strain	cellular_organisms;_Bacteria;_Proteobacteria;_Gammaproteobacteria;_Enterobacterales;_Enterobacteriaceae;_Escherichia;_Escherichia_coli	562	Escherichia_coli	561	Escherichia	543	Enterobacteriaceae	91347	Enterobacterales	1236	Gammaproteobacteria	1224	Proteobacteria	2	Bacteria	26.2472	119.083		51.5732	CP011064.1			0
F4_1	NZ_CP011064.1	0.0639874	0	150/1000	Escherichia_coli_str._Sanji_plasmid_pSJ_94,_complete_sequence	2016-04-07	circular	complete	1441627	plasmid	94712	RefSeq	716171	Complete_Genome	2016/04/05_00:00	2016/04/05_00:00	TRUE	2580208	SAMN02580208	China	26.2472_N_119.0831_E	pheasant_duodenum			Escherichia_coli_str._Sanji	strain	cellular_organisms;_Bacteria;_Proteobacteria;_Gammaproteobacteria;_Enterobacterales;_Enterobacteriaceae;_Escherichia;_Escherichia_coli	562	Escherichia_coli	561	Escherichia	543	Enterobacteriaceae	91347	Enterobacterales	1236	Gammaproteobacteria	1224	Proteobacteria	2	Bacteria	26.2472	119.083		51.5732	CP011064.1			0
F5_1	NZ_CP011064.1	0.0653942	0	145/1000	Escherichia_coli_str._Sanji_plasmid_pSJ_94,_complete_sequence	2016-04-07	circular	complete	1441627	plasmid	94712	RefSeq	716171	Complete_Genome	2016/04/05_00:00	2016/04/05_00:00	TRUE	2580208	SAMN02580208	China	26.2472_N_119.0831_E	pheasant_duodenum			Escherichia_coli_str._Sanji	strain	cellular_organisms;_Bacteria;_Proteobacteria;_Gammaproteobacteria;_Enterobacterales;_Enterobacteriaceae;_Escherichia;_Escherichia_coli	562	Escherichia_coli	561	Escherichia	543	Enterobacteriaceae	91347	Enterobacterales	1236	Gammaproteobacteria	1224	Proteobacteria	2	Bacteria	26.2472	119.083		51.5732	CP011064.1			0
F9_1	NZ_CP011064.1	0.0639874	0	150/1000	Escherichia_coli_str._Sanji_plasmid_pSJ_94,_complete_sequence	2016-04-07	circular	complete	1441627	plasmid	94712	RefSeq	716171	Complete_Genome	2016/04/05_00:00	2016/04/05_00:00	TRUE	2580208	SAMN02580208	China	26.2472_N_119.0831_E	pheasant_duodenum			Escherichia_coli_str._Sanji	strain	cellular_organisms;_Bacteria;_Proteobacteria;_Gammaproteobacteria;_Enterobacterales;_Enterobacteriaceae;_Escherichia;_Escherichia_coli	562	Escherichia_coli	561	Escherichia	543	Enterobacteriaceae	91347	Enterobacterales	1236	Gammaproteobacteria	1224	Proteobacteria	2	Bacteria	26.2472	119.083		51.5732	CP011064.1			0
F1_1	NZ_CP024129.1	0.0737105	0	119/1000	Escherichia_coli_strain_14EC001_plasmid_p14EC001b,_complete_sequence	2018-01-11	circular	complete	562	plasmid	123884	RefSeq	1507301	Complete_Genome	2018/01/03_00:00	2018/01/03_00:00	TRUE	7792806	SAMN07792806	China		clinical_patient		whole_organism	Escherichia_coli	species	cellular_organisms;_Bacteria;_Proteobacteria;_Gammaproteobacteria;_Enterobacterales;_Enterobacteriaceae;_Escherichia	562	Escherichia_coli	561	Escherichia	543	Enterobacteriaceae	91347	Enterobacterales	1236	Gammaproteobacteria	1224	Proteobacteria	2	Bacteria	34.4118	86.0327	China	49.4705	CP024129.1			0
F2_2	NZ_CP024129.1	0.0962153	0	71/1000	Escherichia_coli_strain_14EC001_plasmid_p14EC001b,_complete_sequence	2018-01-11	circular	complete	562	plasmid	123884	RefSeq	1507301	Complete_Genome	2018/01/03_00:00	2018/01/03_00:00	TRUE	7792806	SAMN07792806	China		clinical_patient		whole_organism	Escherichia_coli	species	cellular_organisms;_Bacteria;_Proteobacteria;_Gammaproteobacteria;_Enterobacterales;_Enterobacteriaceae;_Escherichia	562	Escherichia_coli	561	Escherichia	543	Enterobacteriaceae	91347	Enterobacterales	1236	Gammaproteobacteria	1224	Proteobacteria	2	Bacteria	34.4118	86.0327	China	49.4705	CP024129.1			0
F4_1	NZ_CP024129.1	0.0737105	0	119/1000	Escherichia_coli_strain_14EC001_plasmid_p14EC001b,_complete_sequence	2018-01-11	circular	complete	562	plasmid	123884	RefSeq	1507301	Complete_Genome	2018/01/03_00:00	2018/01/03_00:00	TRUE	7792806	SAMN07792806	China		clinical_patient		whole_organism	Escherichia_coli	species	cellular_organisms;_Bacteria;_Proteobacteria;_Gammaproteobacteria;_Enterobacterales;_Enterobacteriaceae;_Escherichia	562	Escherichia_coli	561	Escherichia	543	Enterobacteriaceae	91347	Enterobacterales	1236	Gammaproteobacteria	1224	Proteobacteria	2	Bacteria	34.4118	86.0327	China	49.4705	CP024129.1			0
F5_1	NZ_CP024129.1	0.0829489	0	96/1000	Escherichia_coli_strain_14EC001_plasmid_p14EC001b,_complete_sequence	2018-01-11	circular	complete	562	plasmid	123884	RefSeq	1507301	Complete_Genome	2018/01/03_00:00	2018/01/03_00:00	TRUE	7792806	SAMN07792806	China		clinical_patient		whole_organism	Escherichia_coli	species	cellular_organisms;_Bacteria;_Proteobacteria;_Gammaproteobacteria;_Enterobacterales;_Enterobacteriaceae;_Escherichia	562	Escherichia_coli	561	Escherichia	543	Enterobacteriaceae	91347	Enterobacterales	1236	Gammaproteobacteria	1224	Proteobacteria	2	Bacteria	34.4118	86.0327	China	49.4705	CP024129.1			0
F9_1	NZ_CP024129.1	0.0733545	0	120/1000	Escherichia_coli_strain_14EC001_plasmid_p14EC001b,_complete_sequence	2018-01-11	circular	complete	562	plasmid	123884	RefSeq	1507301	Complete_Genome	2018/01/03_00:00	2018/01/03_00:00	TRUE	7792806	SAMN07792806	China		clinical_patient		whole_organism	Escherichia_coli	species	cellular_organisms;_Bacteria;_Proteobacteria;_Gammaproteobacteria;_Enterobacterales;_Enterobacteriaceae;_Escherichia	562	Escherichia_coli	561	Escherichia	543	Enterobacteriaceae	91347	Enterobacterales	1236	Gammaproteobacteria	1224	Proteobacteria	2	Bacteria	34.4118	86.0327	China	49.4705	CP024129.1			0
F5_1	NZ_CP024130.1	0.0834041	0	95/1000	Escherichia_coli_strain_14EC001_plasmid_p14EC001c,_complete_sequence	2018-01-11	circular	complete	562	plasmid	88460	RefSeq	1507301	Complete_Genome	2018/01/03_00:00	2018/01/03_00:00	TRUE	7792806	SAMN07792806	China		clinical_patient		whole_organism	Escherichia_coli	species	cellular_organisms;_Bacteria;_Proteobacteria;_Gammaproteobacteria;_Enterobacterales;_Enterobacteriaceae;_Escherichia	562	Escherichia_coli	561	Escherichia	543	Enterobacteriaceae	91347	Enterobacterales	1236	Gammaproteobacteria	1224	Proteobacteria	2	Bacteria	34.4118	86.0327	China	51.4877	CP024130.1			0
F1_1	NZ_CP024133.1	0.0478612	0	224/1000	Escherichia_coli_strain_14EC007_plasmid_p14EC007b,_complete_sequence	2018-01-11	circular	complete	562	plasmid	190293	RefSeq	1507351	Complete_Genome	2018/01/03_00:00	2018/01/03_00:00	TRUE	7807399	SAMN07807399	China		clinical_patient		single_cell	Escherichia_coli	species	cellular_organisms;_Bacteria;_Proteobacteria;_Gammaproteobacteria;_Enterobacterales;_Enterobacteriaceae;_Escherichia	562	Escherichia_coli	561	Escherichia	543	Enterobacteriaceae	91347	Enterobacterales	1236	Gammaproteobacteria	1224	Proteobacteria	2	Bacteria	34.4118	86.0327	China	50.9288	CP024133.1			0
F2_2	NZ_CP024133.1	0.0653942	0	145/1000	Escherichia_coli_strain_14EC007_plasmid_p14EC007b,_complete_sequence	2018-01-11	circular	complete	562	plasmid	190293	RefSeq	1507351	Complete_Genome	2018/01/03_00:00	2018/01/03_00:00	TRUE	7807399	SAMN07807399	China		clinical_patient		single_cell	Escherichia_coli	species	cellular_organisms;_Bacteria;_Proteobacteria;_Gammaproteobacteria;_Enterobacterales;_Enterobacteriaceae;_Escherichia	562	Escherichia_coli	561	Escherichia	543	Enterobacteriaceae	91347	Enterobacterales	1236	Gammaproteobacteria	1224	Proteobacteria	2	Bacteria	34.4118	86.0327	China	50.9288	CP024133.1			0
F4_1	NZ_CP024133.1	0.0475157	0	226/1000	Escherichia_coli_strain_14EC007_plasmid_p14EC007b,_complete_sequence	2018-01-11	circular	complete	562	plasmid	190293	RefSeq	1507351	Complete_Genome	2018/01/03_00:00	2018/01/03_00:00	TRUE	7807399	SAMN07807399	China		clinical_patient		single_cell	Escherichia_coli	species	cellular_organisms;_Bacteria;_Proteobacteria;_Gammaproteobacteria;_Enterobacterales;_Enterobacteriaceae;_Escherichia	562	Escherichia_coli	561	Escherichia	543	Enterobacteriaceae	91347	Enterobacterales	1236	Gammaproteobacteria	1224	Proteobacteria	2	Bacteria	34.4118	86.0327	China	50.9288	CP024133.1			0
F5_1	NZ_CP024133.1	0.0400373	0	275/1000	Escherichia_coli_strain_14EC007_plasmid_p14EC007b,_complete_sequence	2018-01-11	circular	complete	562	plasmid	190293	RefSeq	1507351	Complete_Genome	2018/01/03_00:00	2018/01/03_00:00	TRUE	7807399	SAMN07807399	China		clinical_patient		single_cell	Escherichia_coli	species	cellular_organisms;_Bacteria;_Proteobacteria;_Gammaproteobacteria;_Enterobacterales;_Enterobacteriaceae;_Escherichia	562	Escherichia_coli	561	Escherichia	543	Enterobacteriaceae	91347	Enterobacterales	1236	Gammaproteobacteria	1224	Proteobacteria	2	Bacteria	34.4118	86.0327	China	50.9288	CP024133.1			0
F9_1	NZ_CP024133.1	0.0478612	0	224/1000	Escherichia_coli_strain_14EC007_plasmid_p14EC007b,_complete_sequence	2018-01-11	circular	complete	562	plasmid	190293	RefSeq	1507351	Complete_Genome	2018/01/03_00:00	2018/01/03_00:00	TRUE	7807399	SAMN07807399	China		clinical_patient		single_cell	Escherichia_coli	species	cellular_organisms;_Bacteria;_Proteobacteria;_Gammaproteobacteria;_Enterobacterales;_Enterobacteriaceae;_Escherichia	562	Escherichia_coli	561	Escherichia	543	Enterobacteriaceae	91347	Enterobacterales	1236	Gammaproteobacteria	1224	Proteobacteria	2	Bacteria	34.4118	86.0327	China	50.9288	CP024133.1			0
F5_1	NZ_CP024136.1	0.0790711	0	105/1000	Escherichia_coli_strain_14EC017_plasmid_p14EC017b,_complete_sequence	2018-01-11	circular	complete	562	plasmid	93781	RefSeq	1506481	Complete_Genome	2018/01/03_00:00	2018/01/03_00:00	TRUE	7807400	SAMN07807400	China		clinical_patient		single_cell	Escherichia_coli	species	cellular_organisms;_Bacteria;_Proteobacteria;_Gammaproteobacteria;_Enterobacterales;_Enterobacteriaceae;_Escherichia	562	Escherichia_coli	561	Escherichia	543	Enterobacteriaceae	91347	Enterobacterales	1236	Gammaproteobacteria	1224	Proteobacteria	2	Bacteria	34.4118	86.0327	China	52.3368	CP024136.1			0
F1_1	NZ_CP024137.1	0.0639874	0	150/1000	Escherichia_coli_strain_14EC017_plasmid_p14EC017c,_complete_sequence	2018-01-11	circular	complete	562	plasmid	107279	RefSeq	1506481	Complete_Genome	2018/01/03_00:00	2018/01/03_00:00	TRUE	7807400	SAMN07807400	China		clinical_patient		single_cell	Escherichia_coli	species	cellular_organisms;_Bacteria;_Proteobacteria;_Gammaproteobacteria;_Enterobacterales;_Enterobacteriaceae;_Escherichia	562	Escherichia_coli	561	Escherichia	543	Enterobacteriaceae	91347	Enterobacterales	1236	Gammaproteobacteria	1224	Proteobacteria	2	Bacteria	34.4118	86.0327	China	48.3972	CP024137.1			0
F2_2	NZ_CP024137.1	0.0693234	0	132/1000	Escherichia_coli_strain_14EC017_plasmid_p14EC017c,_complete_sequence	2018-01-11	circular	complete	562	plasmid	107279	RefSeq	1506481	Complete_Genome	2018/01/03_00:00	2018/01/03_00:00	TRUE	7807400	SAMN07807400	China		clinical_patient		single_cell	Escherichia_coli	species	cellular_organisms;_Bacteria;_Proteobacteria;_Gammaproteobacteria;_Enterobacterales;_Enterobacteriaceae;_Escherichia	562	Escherichia_coli	561	Escherichia	543	Enterobacteriaceae	91347	Enterobacterales	1236	Gammaproteobacteria	1224	Proteobacteria	2	Bacteria	34.4118	86.0327	China	48.3972	CP024137.1			0
F4_1	NZ_CP024137.1	0.0637124	0	151/1000	Escherichia_coli_strain_14EC017_plasmid_p14EC017c,_complete_sequence	2018-01-11	circular	complete	562	plasmid	107279	RefSeq	1506481	Complete_Genome	2018/01/03_00:00	2018/01/03_00:00	TRUE	7807400	SAMN07807400	China		clinical_patient		single_cell	Escherichia_coli	species	cellular_organisms;_Bacteria;_Proteobacteria;_Gammaproteobacteria;_Enterobacterales;_Enterobacteriaceae;_Escherichia	562	Escherichia_coli	561	Escherichia	543	Enterobacteriaceae	91347	Enterobacterales	1236	Gammaproteobacteria	1224	Proteobacteria	2	Bacteria	34.4118	86.0327	China	48.3972	CP024137.1			0
F5_1	NZ_CP024137.1	0.0626325	0	155/1000	Escherichia_coli_strain_14EC017_plasmid_p14EC017c,_complete_sequence	2018-01-11	circular	complete	562	plasmid	107279	RefSeq	1506481	Complete_Genome	2018/01/03_00:00	2018/01/03_00:00	TRUE	7807400	SAMN07807400	China		clinical_patient		single_cell	Escherichia_coli	species	cellular_organisms;_Bacteria;_Proteobacteria;_Gammaproteobacteria;_Enterobacterales;_Enterobacteriaceae;_Escherichia	562	Escherichia_coli	561	Escherichia	543	Enterobacteriaceae	91347	Enterobacterales	1236	Gammaproteobacteria	1224	Proteobacteria	2	Bacteria	34.4118	86.0327	China	48.3972	CP024137.1			0
F9_1	NZ_CP024137.1	0.0645437	0	148/1000	Escherichia_coli_strain_14EC017_plasmid_p14EC017c,_complete_sequence	2018-01-11	circular	complete	562	plasmid	107279	RefSeq	1506481	Complete_Genome	2018/01/03_00:00	2018/01/03_00:00	TRUE	7807400	SAMN07807400	China		clinical_patient		single_cell	Escherichia_coli	species	cellular_organisms;_Bacteria;_Proteobacteria;_Gammaproteobacteria;_Enterobacterales;_Enterobacteriaceae;_Escherichia	562	Escherichia_coli	561	Escherichia	543	Enterobacteriaceae	91347	Enterobacterales	1236	Gammaproteobacteria	1224	Proteobacteria	2	Bacteria	34.4118	86.0327	China	48.3972	CP024137.1			0
F1_1	NZ_CP024140.1	0.026819	0	398/1000	Escherichia_coli_strain_14EC020_plasmid_p14EC020b,_complete_sequence	2018-01-11	circular	complete	562	plasmid	166233	RefSeq	1506521	Complete_Genome	2018/01/03_00:00	2018/01/03_00:00	TRUE	7807401	SAMN07807401	China		clinical_patient		single_cell	Escherichia_coli	species	cellular_organisms;_Bacteria;_Proteobacteria;_Gammaproteobacteria;_Enterobacterales;_Enterobacteriaceae;_Escherichia	562	Escherichia_coli	561	Escherichia	543	Enterobacteriaceae	91347	Enterobacterales	1236	Gammaproteobacteria	1224	Proteobacteria	2	Bacteria	34.4118	86.0327	China	50.6085	CP024140.1			0
F2_2	NZ_CP024140.1	0.0259767	0	408/1000	Escherichia_coli_strain_14EC020_plasmid_p14EC020b,_complete_sequence	2018-01-11	circular	complete	562	plasmid	166233	RefSeq	1506521	Complete_Genome	2018/01/03_00:00	2018/01/03_00:00	TRUE	7807401	SAMN07807401	China		clinical_patient		single_cell	Escherichia_coli	species	cellular_organisms;_Bacteria;_Proteobacteria;_Gammaproteobacteria;_Enterobacterales;_Enterobacteriaceae;_Escherichia	562	Escherichia_coli	561	Escherichia	543	Enterobacteriaceae	91347	Enterobacterales	1236	Gammaproteobacteria	1224	Proteobacteria	2	Bacteria	34.4118	86.0327	China	50.6085	CP024140.1			0
F4_1	NZ_CP024140.1	0.026143	0	406/1000	Escherichia_coli_strain_14EC020_plasmid_p14EC020b,_complete_sequence	2018-01-11	circular	complete	562	plasmid	166233	RefSeq	1506521	Complete_Genome	2018/01/03_00:00	2018/01/03_00:00	TRUE	7807401	SAMN07807401	China		clinical_patient		single_cell	Escherichia_coli	species	cellular_organisms;_Bacteria;_Proteobacteria;_Gammaproteobacteria;_Enterobacterales;_Enterobacteriaceae;_Escherichia	562	Escherichia_coli	561	Escherichia	543	Enterobacteriaceae	91347	Enterobacterales	1236	Gammaproteobacteria	1224	Proteobacteria	2	Bacteria	34.4118	86.0327	China	50.6085	CP024140.1			0
F5_1	NZ_CP024140.1	0.0242142	0	430/1000	Escherichia_coli_strain_14EC020_plasmid_p14EC020b,_complete_sequence	2018-01-11	circular	complete	562	plasmid	166233	RefSeq	1506521	Complete_Genome	2018/01/03_00:00	2018/01/03_00:00	TRUE	7807401	SAMN07807401	China		clinical_patient		single_cell	Escherichia_coli	species	cellular_organisms;_Bacteria;_Proteobacteria;_Gammaproteobacteria;_Enterobacterales;_Enterobacteriaceae;_Escherichia	562	Escherichia_coli	561	Escherichia	543	Enterobacteriaceae	91347	Enterobacterales	1236	Gammaproteobacteria	1224	Proteobacteria	2	Bacteria	34.4118	86.0327	China	50.6085	CP024140.1			0
F9_1	NZ_CP024140.1	0.0264788	0	402/1000	Escherichia_coli_strain_14EC020_plasmid_p14EC020b,_complete_sequence	2018-01-11	circular	complete	562	plasmid	166233	RefSeq	1506521	Complete_Genome	2018/01/03_00:00	2018/01/03_00:00	TRUE	7807401	SAMN07807401	China		clinical_patient		single_cell	Escherichia_coli	species	cellular_organisms;_Bacteria;_Proteobacteria;_Gammaproteobacteria;_Enterobacterales;_Enterobacteriaceae;_Escherichia	562	Escherichia_coli	561	Escherichia	543	Enterobacteriaceae	91347	Enterobacterales	1236	Gammaproteobacteria	1224	Proteobacteria	2	Bacteria	34.4118	86.0327	China	50.6085	CP024140.1			0
F5_1	NZ_CP024144.1	0.0719629	0	124/1000	Escherichia_coli_strain_14EC029_plasmid_p14EC029c,_complete_sequence	2018-01-11	circular	complete	562	plasmid	96973	RefSeq	1506561	Complete_Genome	2018/01/03_00:00	2018/01/03_00:00	TRUE	7807402	SAMN07807402	China		clinical_patient		single_cell	Escherichia_coli	species	cellular_organisms;_Bacteria;_Proteobacteria;_Gammaproteobacteria;_Enterobacterales;_Enterobacteriaceae;_Escherichia	562	Escherichia_coli	561	Escherichia	543	Enterobacteriaceae	91347	Enterobacterales	1236	Gammaproteobacteria	1224	Proteobacteria	2	Bacteria	34.4118	86.0327	China	51.4628	CP024144.1			0
F1_1	NZ_CP024145.1	0.0719629	0	124/1000	Escherichia_coli_strain_14EC029_plasmid_p14EC029d,_complete_sequence	2018-01-11	circular	complete	562	plasmid	106478	RefSeq	1506561	Complete_Genome	2018/01/03_00:00	2018/01/03_00:00	TRUE	7807402	SAMN07807402	China		clinical_patient		single_cell	Escherichia_coli	species	cellular_organisms;_Bacteria;_Proteobacteria;_Gammaproteobacteria;_Enterobacterales;_Enterobacteriaceae;_Escherichia	562	Escherichia_coli	561	Escherichia	543	Enterobacteriaceae	91347	Enterobacterales	1236	Gammaproteobacteria	1224	Proteobacteria	2	Bacteria	34.4118	86.0327	China	48.5988	CP024145.1			0
F2_2	NZ_CP024145.1	0.0706202	0	128/1000	Escherichia_coli_strain_14EC029_plasmid_p14EC029d,_complete_sequence	2018-01-11	circular	complete	562	plasmid	106478	RefSeq	1506561	Complete_Genome	2018/01/03_00:00	2018/01/03_00:00	TRUE	7807402	SAMN07807402	China		clinical_patient		single_cell	Escherichia_coli	species	cellular_organisms;_Bacteria;_Proteobacteria;_Gammaproteobacteria;_Enterobacterales;_Enterobacteriaceae;_Escherichia	562	Escherichia_coli	561	Escherichia	543	Enterobacteriaceae	91347	Enterobacterales	1236	Gammaproteobacteria	1224	Proteobacteria	2	Bacteria	34.4118	86.0327	China	48.5988	CP024145.1			0
F4_1	NZ_CP024145.1	0.0716227	0	125/1000	Escherichia_coli_strain_14EC029_plasmid_p14EC029d,_complete_sequence	2018-01-11	circular	complete	562	plasmid	106478	RefSeq	1506561	Complete_Genome	2018/01/03_00:00	2018/01/03_00:00	TRUE	7807402	SAMN07807402	China		clinical_patient		single_cell	Escherichia_coli	species	cellular_organisms;_Bacteria;_Proteobacteria;_Gammaproteobacteria;_Enterobacterales;_Enterobacteriaceae;_Escherichia	562	Escherichia_coli	561	Escherichia	543	Enterobacteriaceae	91347	Enterobacterales	1236	Gammaproteobacteria	1224	Proteobacteria	2	Bacteria	34.4118	86.0327	China	48.5988	CP024145.1			0
F5_1	NZ_CP024145.1	0.0723061	0	123/1000	Escherichia_coli_strain_14EC029_plasmid_p14EC029d,_complete_sequence	2018-01-11	circular	complete	562	plasmid	106478	RefSeq	1506561	Complete_Genome	2018/01/03_00:00	2018/01/03_00:00	TRUE	7807402	SAMN07807402	China		clinical_patient		single_cell	Escherichia_coli	species	cellular_organisms;_Bacteria;_Proteobacteria;_Gammaproteobacteria;_Enterobacterales;_Enterobacteriaceae;_Escherichia	562	Escherichia_coli	561	Escherichia	543	Enterobacteriaceae	91347	Enterobacterales	1236	Gammaproteobacteria	1224	Proteobacteria	2	Bacteria	34.4118	86.0327	China	48.5988	CP024145.1			0
F9_1	NZ_CP024145.1	0.0719629	0	124/1000	Escherichia_coli_strain_14EC029_plasmid_p14EC029d,_complete_sequence	2018-01-11	circular	complete	562	plasmid	106478	RefSeq	1506561	Complete_Genome	2018/01/03_00:00	2018/01/03_00:00	TRUE	7807402	SAMN07807402	China		clinical_patient		single_cell	Escherichia_coli	species	cellular_organisms;_Bacteria;_Proteobacteria;_Gammaproteobacteria;_Enterobacterales;_Enterobacteriaceae;_Escherichia	562	Escherichia_coli	561	Escherichia	543	Enterobacteriaceae	91347	Enterobacterales	1236	Gammaproteobacteria	1224	Proteobacteria	2	Bacteria	34.4118	86.0327	China	48.5988	CP024145.1			0
F1_3	NZ_CP024146.1	0.0258115	0	410/1000	Escherichia_coli_strain_14EC029_plasmid_p14EC029e,_complete_sequence	2018-01-11	circular	complete	562	plasmid	88553	RefSeq	1506561	Complete_Genome	2018/01/03_00:00	2018/01/03_00:00	TRUE	7807402	SAMN07807402	China		clinical_patient		single_cell	Escherichia_coli	species	cellular_organisms;_Bacteria;_Proteobacteria;_Gammaproteobacteria;_Enterobacterales;_Enterobacteriaceae;_Escherichia	562	Escherichia_coli	561	Escherichia	543	Enterobacteriaceae	91347	Enterobacterales	1236	Gammaproteobacteria	1224	Proteobacteria	2	Bacteria	34.4118	86.0327	China	50.3687	CP024146.1			0
F1_1	NZ_CP024151.1	0.0600659	0	165/1000	Escherichia_coli_strain_14EC033_plasmid_p14EC033d,_complete_sequence	2018-01-11	circular	complete	562	plasmid	97858	RefSeq	1506691	Complete_Genome	2018/01/03_00:00	2018/01/03_00:00	TRUE	7807403	SAMN07807403	China		clinical_patient		single_cell	Escherichia_coli	species	cellular_organisms;_Bacteria;_Proteobacteria;_Gammaproteobacteria;_Enterobacterales;_Enterobacteriaceae;_Escherichia	562	Escherichia_coli	561	Escherichia	543	Enterobacteriaceae	91347	Enterobacterales	1236	Gammaproteobacteria	1224	Proteobacteria	2	Bacteria	34.4118	86.0327	China	51.165	CP024151.1			0
F2_2	NZ_CP024151.1	0.0642645	0	149/1000	Escherichia_coli_strain_14EC033_plasmid_p14EC033d,_complete_sequence	2018-01-11	circular	complete	562	plasmid	97858	RefSeq	1506691	Complete_Genome	2018/01/03_00:00	2018/01/03_00:00	TRUE	7807403	SAMN07807403	China		clinical_patient		single_cell	Escherichia_coli	species	cellular_organisms;_Bacteria;_Proteobacteria;_Gammaproteobacteria;_Enterobacterales;_Enterobacteriaceae;_Escherichia	562	Escherichia_coli	561	Escherichia	543	Enterobacteriaceae	91347	Enterobacterales	1236	Gammaproteobacteria	1224	Proteobacteria	2	Bacteria	34.4118	86.0327	China	51.165	CP024151.1			0
F4_1	NZ_CP024151.1	0.0600659	0	165/1000	Escherichia_coli_strain_14EC033_plasmid_p14EC033d,_complete_sequence	2018-01-11	circular	complete	562	plasmid	97858	RefSeq	1506691	Complete_Genome	2018/01/03_00:00	2018/01/03_00:00	TRUE	7807403	SAMN07807403	China		clinical_patient		single_cell	Escherichia_coli	species	cellular_organisms;_Bacteria;_Proteobacteria;_Gammaproteobacteria;_Enterobacterales;_Enterobacteriaceae;_Escherichia	562	Escherichia_coli	561	Escherichia	543	Enterobacteriaceae	91347	Enterobacterales	1236	Gammaproteobacteria	1224	Proteobacteria	2	Bacteria	34.4118	86.0327	China	51.165	CP024151.1			0
F5_1	NZ_CP024151.1	0.059819	0	166/1000	Escherichia_coli_strain_14EC033_plasmid_p14EC033d,_complete_sequence	2018-01-11	circular	complete	562	plasmid	97858	RefSeq	1506691	Complete_Genome	2018/01/03_00:00	2018/01/03_00:00	TRUE	7807403	SAMN07807403	China		clinical_patient		single_cell	Escherichia_coli	species	cellular_organisms;_Bacteria;_Proteobacteria;_Gammaproteobacteria;_Enterobacterales;_Enterobacteriaceae;_Escherichia	562	Escherichia_coli	561	Escherichia	543	Enterobacteriaceae	91347	Enterobacterales	1236	Gammaproteobacteria	1224	Proteobacteria	2	Bacteria	34.4118	86.0327	China	51.165	CP024151.1			0
F9_1	NZ_CP024151.1	0.059819	0	166/1000	Escherichia_coli_strain_14EC033_plasmid_p14EC033d,_complete_sequence	2018-01-11	circular	complete	562	plasmid	97858	RefSeq	1506691	Complete_Genome	2018/01/03_00:00	2018/01/03_00:00	TRUE	7807403	SAMN07807403	China		clinical_patient		single_cell	Escherichia_coli	species	cellular_organisms;_Bacteria;_Proteobacteria;_Gammaproteobacteria;_Enterobacterales;_Enterobacteriaceae;_Escherichia	562	Escherichia_coli	561	Escherichia	543	Enterobacteriaceae	91347	Enterobacterales	1236	Gammaproteobacteria	1224	Proteobacteria	2	Bacteria	34.4118	86.0327	China	51.165	CP024151.1			0
F1_3	NZ_CP024152.1	0.0136991	0	600/1000	Escherichia_coli_strain_14EC033_plasmid_p14EC033e,_complete_sequence	2018-01-11	circular	complete	562	plasmid	87351	RefSeq	1506691	Complete_Genome	2018/01/03_00:00	2018/01/03_00:00	TRUE	7807403	SAMN07807403	China		clinical_patient		single_cell	Escherichia_coli	species	cellular_organisms;_Bacteria;_Proteobacteria;_Gammaproteobacteria;_Enterobacterales;_Enterobacteriaceae;_Escherichia	562	Escherichia_coli	561	Escherichia	543	Enterobacteriaceae	91347	Enterobacterales	1236	Gammaproteobacteria	1224	Proteobacteria	2	Bacteria	34.4118	86.0327	China	49.996	CP024152.1			0
F5_1	NZ_CP024153.1	0.0867434	0	88/1000	Escherichia_coli_strain_14EC033_plasmid_p14EC033f,_complete_sequence	2018-01-11	circular	complete	562	plasmid	98181	RefSeq	1506691	Complete_Genome	2018/01/03_00:00	2018/01/03_00:00	TRUE	7807403	SAMN07807403	China		clinical_patient		single_cell	Escherichia_coli	species	cellular_organisms;_Bacteria;_Proteobacteria;_Gammaproteobacteria;_Enterobacterales;_Enterobacteriaceae;_Escherichia	562	Escherichia_coli	561	Escherichia	543	Enterobacteriaceae	91347	Enterobacterales	1236	Gammaproteobacteria	1224	Proteobacteria	2	Bacteria	34.4118	86.0327	China	51.7768	CP024153.1			0
F1_2	NZ_CP024154.1	0.0505746	0	209/1000	Escherichia_coli_strain_14EC033_plasmid_p14EC033g,_complete_sequence	2018-01-11	circular	complete	562	plasmid	84404	RefSeq	1506691	Complete_Genome	2018/01/03_00:00	2018/01/03_00:00	TRUE	7807403	SAMN07807403	China		clinical_patient		single_cell	Escherichia_coli	species	cellular_organisms;_Bacteria;_Proteobacteria;_Gammaproteobacteria;_Enterobacterales;_Enterobacteriaceae;_Escherichia	562	Escherichia_coli	561	Escherichia	543	Enterobacteriaceae	91347	Enterobacterales	1236	Gammaproteobacteria	1224	Proteobacteria	2	Bacteria	34.4118	86.0327	China	53.1112	CP024154.1			0
F1_3	NZ_CP024154.1	0.0882637	0	85/1000	Escherichia_coli_strain_14EC033_plasmid_p14EC033g,_complete_sequence	2018-01-11	circular	complete	562	plasmid	84404	RefSeq	1506691	Complete_Genome	2018/01/03_00:00	2018/01/03_00:00	TRUE	7807403	SAMN07807403	China		clinical_patient		single_cell	Escherichia_coli	species	cellular_organisms;_Bacteria;_Proteobacteria;_Gammaproteobacteria;_Enterobacterales;_Enterobacteriaceae;_Escherichia	562	Escherichia_coli	561	Escherichia	543	Enterobacteriaceae	91347	Enterobacterales	1236	Gammaproteobacteria	1224	Proteobacteria	2	Bacteria	34.4118	86.0327	China	53.1112	CP024154.1			0
F4_2	NZ_CP024154.1	0.0503867	0	210/1000	Escherichia_coli_strain_14EC033_plasmid_p14EC033g,_complete_sequence	2018-01-11	circular	complete	562	plasmid	84404	RefSeq	1506691	Complete_Genome	2018/01/03_00:00	2018/01/03_00:00	TRUE	7807403	SAMN07807403	China		clinical_patient		single_cell	Escherichia_coli	species	cellular_organisms;_Bacteria;_Proteobacteria;_Gammaproteobacteria;_Enterobacterales;_Enterobacteriaceae;_Escherichia	562	Escherichia_coli	561	Escherichia	543	Enterobacteriaceae	91347	Enterobacterales	1236	Gammaproteobacteria	1224	Proteobacteria	2	Bacteria	34.4118	86.0327	China	53.1112	CP024154.1			0
F6_1	NZ_CP024154.1	0.0505746	0	209/1000	Escherichia_coli_strain_14EC033_plasmid_p14EC033g,_complete_sequence	2018-01-11	circular	complete	562	plasmid	84404	RefSeq	1506691	Complete_Genome	2018/01/03_00:00	2018/01/03_00:00	TRUE	7807403	SAMN07807403	China		clinical_patient		single_cell	Escherichia_coli	species	cellular_organisms;_Bacteria;_Proteobacteria;_Gammaproteobacteria;_Enterobacterales;_Enterobacteriaceae;_Escherichia	562	Escherichia_coli	561	Escherichia	543	Enterobacteriaceae	91347	Enterobacterales	1236	Gammaproteobacteria	1224	Proteobacteria	2	Bacteria	34.4118	86.0327	China	53.1112	CP024154.1			0
F7_2	NZ_CP024154.1	0.0501998	0	211/1000	Escherichia_coli_strain_14EC033_plasmid_p14EC033g,_complete_sequence	2018-01-11	circular	complete	562	plasmid	84404	RefSeq	1506691	Complete_Genome	2018/01/03_00:00	2018/01/03_00:00	TRUE	7807403	SAMN07807403	China		clinical_patient		single_cell	Escherichia_coli	species	cellular_organisms;_Bacteria;_Proteobacteria;_Gammaproteobacteria;_Enterobacterales;_Enterobacteriaceae;_Escherichia	562	Escherichia_coli	561	Escherichia	543	Enterobacteriaceae	91347	Enterobacterales	1236	Gammaproteobacteria	1224	Proteobacteria	2	Bacteria	34.4118	86.0327	China	53.1112	CP024154.1			0
F9_3	NZ_CP024154.1	0.0509537	0	207/1000	Escherichia_coli_strain_14EC033_plasmid_p14EC033g,_complete_sequence	2018-01-11	circular	complete	562	plasmid	84404	RefSeq	1506691	Complete_Genome	2018/01/03_00:00	2018/01/03_00:00	TRUE	7807403	SAMN07807403	China		clinical_patient		single_cell	Escherichia_coli	species	cellular_organisms;_Bacteria;_Proteobacteria;_Gammaproteobacteria;_Enterobacterales;_Enterobacteriaceae;_Escherichia	562	Escherichia_coli	561	Escherichia	543	Enterobacteriaceae	91347	Enterobacterales	1236	Gammaproteobacteria	1224	Proteobacteria	2	Bacteria	34.4118	86.0327	China	53.1112	CP024154.1			0
F1_1	NZ_CP024157.1	0.0588483	0	170/1000	Escherichia_coli_strain_14EC047_plasmid_p14EC047b,_complete_sequence	2019-04-03	circular	complete	562	plasmid	88736	RefSeq	1506631	Complete_Genome	2018/01/03_00:00	2018/01/03_00:00	TRUE	7807404	SAMN07807404	China		clinical_patient		single_cell	Escherichia_coli	species	cellular_organisms;_Bacteria;_Proteobacteria;_Gammaproteobacteria;_Enterobacterales;_Enterobacteriaceae;_Escherichia	562	Escherichia_coli	561	Escherichia	543	Enterobacteriaceae	91347	Enterobacterales	1236	Gammaproteobacteria	1224	Proteobacteria	2	Bacteria	34.4118	86.0327	China	53.4146	CP024157.1			0
F2_2	NZ_CP024157.1	0.0637124	0	151/1000	Escherichia_coli_strain_14EC047_plasmid_p14EC047b,_complete_sequence	2019-04-03	circular	complete	562	plasmid	88736	RefSeq	1506631	Complete_Genome	2018/01/03_00:00	2018/01/03_00:00	TRUE	7807404	SAMN07807404	China		clinical_patient		single_cell	Escherichia_coli	species	cellular_organisms;_Bacteria;_Proteobacteria;_Gammaproteobacteria;_Enterobacterales;_Enterobacteriaceae;_Escherichia	562	Escherichia_coli	561	Escherichia	543	Enterobacteriaceae	91347	Enterobacterales	1236	Gammaproteobacteria	1224	Proteobacteria	2	Bacteria	34.4118	86.0327	China	53.4146	CP024157.1			0
F4_1	NZ_CP024157.1	0.0586096	0	171/1000	Escherichia_coli_strain_14EC047_plasmid_p14EC047b,_complete_sequence	2019-04-03	circular	complete	562	plasmid	88736	RefSeq	1506631	Complete_Genome	2018/01/03_00:00	2018/01/03_00:00	TRUE	7807404	SAMN07807404	China		clinical_patient		single_cell	Escherichia_coli	species	cellular_organisms;_Bacteria;_Proteobacteria;_Gammaproteobacteria;_Enterobacterales;_Enterobacteriaceae;_Escherichia	562	Escherichia_coli	561	Escherichia	543	Enterobacteriaceae	91347	Enterobacterales	1236	Gammaproteobacteria	1224	Proteobacteria	2	Bacteria	34.4118	86.0327	China	53.4146	CP024157.1			0
F5_1	NZ_CP024157.1	0.051337	0	205/1000	Escherichia_coli_strain_14EC047_plasmid_p14EC047b,_complete_sequence	2019-04-03	circular	complete	562	plasmid	88736	RefSeq	1506631	Complete_Genome	2018/01/03_00:00	2018/01/03_00:00	TRUE	7807404	SAMN07807404	China		clinical_patient		single_cell	Escherichia_coli	species	cellular_organisms;_Bacteria;_Proteobacteria;_Gammaproteobacteria;_Enterobacterales;_Enterobacteriaceae;_Escherichia	562	Escherichia_coli	561	Escherichia	543	Enterobacteriaceae	91347	Enterobacterales	1236	Gammaproteobacteria	1224	Proteobacteria	2	Bacteria	34.4118	86.0327	China	53.4146	CP024157.1			0
F9_1	NZ_CP024157.1	0.0586096	0	171/1000	Escherichia_coli_strain_14EC047_plasmid_p14EC047b,_complete_sequence	2019-04-03	circular	complete	562	plasmid	88736	RefSeq	1506631	Complete_Genome	2018/01/03_00:00	2018/01/03_00:00	TRUE	7807404	SAMN07807404	China		clinical_patient		single_cell	Escherichia_coli	species	cellular_organisms;_Bacteria;_Proteobacteria;_Gammaproteobacteria;_Enterobacterales;_Enterobacteriaceae;_Escherichia	562	Escherichia_coli	561	Escherichia	543	Enterobacteriaceae	91347	Enterobacterales	1236	Gammaproteobacteria	1224	Proteobacteria	2	Bacteria	34.4118	86.0327	China	53.4146	CP024157.1			0
F1_1	NZ_CP024158.1	0.0665597	0	141/1000	Escherichia_coli_strain_14EC047_plasmid_p14EC047c,_complete_sequence	2019-04-03	circular	complete	562	plasmid	106324	RefSeq	1506631	Complete_Genome	2018/01/03_00:00	2018/01/03_00:00	TRUE	7807404	SAMN07807404	China		clinical_patient		single_cell	Escherichia_coli	species	cellular_organisms;_Bacteria;_Proteobacteria;_Gammaproteobacteria;_Enterobacterales;_Enterobacteriaceae;_Escherichia	562	Escherichia_coli	561	Escherichia	543	Enterobacteriaceae	91347	Enterobacterales	1236	Gammaproteobacteria	1224	Proteobacteria	2	Bacteria	34.4118	86.0327	China	48.3325	CP024158.1			0
F2_2	NZ_CP024158.1	0.0709514	0	127/1000	Escherichia_coli_strain_14EC047_plasmid_p14EC047c,_complete_sequence	2019-04-03	circular	complete	562	plasmid	106324	RefSeq	1506631	Complete_Genome	2018/01/03_00:00	2018/01/03_00:00	TRUE	7807404	SAMN07807404	China		clinical_patient		single_cell	Escherichia_coli	species	cellular_organisms;_Bacteria;_Proteobacteria;_Gammaproteobacteria;_Enterobacterales;_Enterobacteriaceae;_Escherichia	562	Escherichia_coli	561	Escherichia	543	Enterobacteriaceae	91347	Enterobacterales	1236	Gammaproteobacteria	1224	Proteobacteria	2	Bacteria	34.4118	86.0327	China	48.3325	CP024158.1			0
F4_1	NZ_CP024158.1	0.0665597	0	141/1000	Escherichia_coli_strain_14EC047_plasmid_p14EC047c,_complete_sequence	2019-04-03	circular	complete	562	plasmid	106324	RefSeq	1506631	Complete_Genome	2018/01/03_00:00	2018/01/03_00:00	TRUE	7807404	SAMN07807404	China		clinical_patient		single_cell	Escherichia_coli	species	cellular_organisms;_Bacteria;_Proteobacteria;_Gammaproteobacteria;_Enterobacterales;_Enterobacteriaceae;_Escherichia	562	Escherichia_coli	561	Escherichia	543	Enterobacteriaceae	91347	Enterobacterales	1236	Gammaproteobacteria	1224	Proteobacteria	2	Bacteria	34.4118	86.0327	China	48.3325	CP024158.1			0
F5_1	NZ_CP024158.1	0.0653942	0	145/1000	Escherichia_coli_strain_14EC047_plasmid_p14EC047c,_complete_sequence	2019-04-03	circular	complete	562	plasmid	106324	RefSeq	1506631	Complete_Genome	2018/01/03_00:00	2018/01/03_00:00	TRUE	7807404	SAMN07807404	China		clinical_patient		single_cell	Escherichia_coli	species	cellular_organisms;_Bacteria;_Proteobacteria;_Gammaproteobacteria;_Enterobacterales;_Enterobacteriaceae;_Escherichia	562	Escherichia_coli	561	Escherichia	543	Enterobacteriaceae	91347	Enterobacterales	1236	Gammaproteobacteria	1224	Proteobacteria	2	Bacteria	34.4118	86.0327	China	48.3325	CP024158.1			0
F9_1	NZ_CP024158.1	0.0668569	0	140/1000	Escherichia_coli_strain_14EC047_plasmid_p14EC047c,_complete_sequence	2019-04-03	circular	complete	562	plasmid	106324	RefSeq	1506631	Complete_Genome	2018/01/03_00:00	2018/01/03_00:00	TRUE	7807404	SAMN07807404	China		clinical_patient		single_cell	Escherichia_coli	species	cellular_organisms;_Bacteria;_Proteobacteria;_Gammaproteobacteria;_Enterobacterales;_Enterobacteriaceae;_Escherichia	562	Escherichia_coli	561	Escherichia	543	Enterobacteriaceae	91347	Enterobacterales	1236	Gammaproteobacteria	1224	Proteobacteria	2	Bacteria	34.4118	86.0327	China	48.3325	CP024158.1			0
F9_2	NZ_CP029421.1	0.0260597	0	407/1000	Escherichia_coli_strain_3385_plasmid_unnamed1,_complete_sequence	2019-06-08	circular	complete	562	plasmid	101340	RefSeq	3318081	Complete_Genome	2019/06/06_00:00	2019/06/06_00:00	TRUE	9078534	SAMN09078534	China			not_collected	whole_organism	Escherichia_coli	species	cellular_organisms;_Bacteria;_Proteobacteria;_Gammaproteobacteria;_Enterobacterales;_Enterobacteriaceae;_Escherichia	562	Escherichia_coli	561	Escherichia	543	Enterobacteriaceae	91347	Enterobacterales	1236	Gammaproteobacteria	1224	Proteobacteria	2	Bacteria	34.4118	86.0327	China	46.2996	CP029421.1			0
F1_1	NZ_CP029422.1	0.0730018	0	121/1000	Escherichia_coli_strain_3385_plasmid_unnamed2,_complete_sequence	2019-06-08	circular	complete	562	plasmid	89323	RefSeq	3318081	Complete_Genome	2019/06/06_00:00	2019/06/06_00:00	TRUE	9078534	SAMN09078534	China			not_collected	whole_organism	Escherichia_coli	species	cellular_organisms;_Bacteria;_Proteobacteria;_Gammaproteobacteria;_Enterobacterales;_Enterobacteriaceae;_Escherichia	562	Escherichia_coli	561	Escherichia	543	Enterobacteriaceae	91347	Enterobacterales	1236	Gammaproteobacteria	1224	Proteobacteria	2	Bacteria	34.4118	86.0327	China	50.4842	CP029422.1			0
F2_2	NZ_CP029422.1	0.0774628	0	109/1000	Escherichia_coli_strain_3385_plasmid_unnamed2,_complete_sequence	2019-06-08	circular	complete	562	plasmid	89323	RefSeq	3318081	Complete_Genome	2019/06/06_00:00	2019/06/06_00:00	TRUE	9078534	SAMN09078534	China			not_collected	whole_organism	Escherichia_coli	species	cellular_organisms;_Bacteria;_Proteobacteria;_Gammaproteobacteria;_Enterobacterales;_Enterobacteriaceae;_Escherichia	562	Escherichia_coli	561	Escherichia	543	Enterobacteriaceae	91347	Enterobacterales	1236	Gammaproteobacteria	1224	Proteobacteria	2	Bacteria	34.4118	86.0327	China	50.4842	CP029422.1			0
F4_1	NZ_CP029422.1	0.0719629	0	124/1000	Escherichia_coli_strain_3385_plasmid_unnamed2,_complete_sequence	2019-06-08	circular	complete	562	plasmid	89323	RefSeq	3318081	Complete_Genome	2019/06/06_00:00	2019/06/06_00:00	TRUE	9078534	SAMN09078534	China			not_collected	whole_organism	Escherichia_coli	species	cellular_organisms;_Bacteria;_Proteobacteria;_Gammaproteobacteria;_Enterobacterales;_Enterobacteriaceae;_Escherichia	562	Escherichia_coli	561	Escherichia	543	Enterobacteriaceae	91347	Enterobacterales	1236	Gammaproteobacteria	1224	Proteobacteria	2	Bacteria	34.4118	86.0327	China	50.4842	CP029422.1			0
F5_1	NZ_CP029422.1	0.0737105	0	119/1000	Escherichia_coli_strain_3385_plasmid_unnamed2,_complete_sequence	2019-06-08	circular	complete	562	plasmid	89323	RefSeq	3318081	Complete_Genome	2019/06/06_00:00	2019/06/06_00:00	TRUE	9078534	SAMN09078534	China			not_collected	whole_organism	Escherichia_coli	species	cellular_organisms;_Bacteria;_Proteobacteria;_Gammaproteobacteria;_Enterobacterales;_Enterobacteriaceae;_Escherichia	562	Escherichia_coli	561	Escherichia	543	Enterobacteriaceae	91347	Enterobacterales	1236	Gammaproteobacteria	1224	Proteobacteria	2	Bacteria	34.4118	86.0327	China	50.4842	CP029422.1			0
F9_1	NZ_CP029422.1	0.0719629	0	124/1000	Escherichia_coli_strain_3385_plasmid_unnamed2,_complete_sequence	2019-06-08	circular	complete	562	plasmid	89323	RefSeq	3318081	Complete_Genome	2019/06/06_00:00	2019/06/06_00:00	TRUE	9078534	SAMN09078534	China			not_collected	whole_organism	Escherichia_coli	species	cellular_organisms;_Bacteria;_Proteobacteria;_Gammaproteobacteria;_Enterobacterales;_Enterobacteriaceae;_Escherichia	562	Escherichia_coli	561	Escherichia	543	Enterobacteriaceae	91347	Enterobacterales	1236	Gammaproteobacteria	1224	Proteobacteria	2	Bacteria	34.4118	86.0327	China	50.4842	CP029422.1			0
F3_4	NZ_CP041286.1	0.0893096	0	83/1000	Escherichia_coli_strain_54_plasmid_p54-tetX,_complete_sequence	2020-04-16	circular	complete	562	plasmid	102347	RefSeq	6722701	Complete_Genome	2020/04/14_00:00	2020/04/14_00:00	TRUE	12158158	SAMN12158158	China			cow	feces	Escherichia_coli	species	cellular_organisms;_Bacteria;_Proteobacteria;_Gammaproteobacteria;_Enterobacterales;_Enterobacteriaceae;_Escherichia	562	Escherichia_coli	561	Escherichia	543	Enterobacteriaceae	91347	Enterobacterales	1236	Gammaproteobacteria	1224	Proteobacteria	2	Bacteria	34.4118	86.0327	China	49.8647	CP041286.1			0
F5_1	NZ_CP041286.1	0.0981375	0	68/1000	Escherichia_coli_strain_54_plasmid_p54-tetX,_complete_sequence	2020-04-16	circular	complete	562	plasmid	102347	RefSeq	6722701	Complete_Genome	2020/04/14_00:00	2020/04/14_00:00	TRUE	12158158	SAMN12158158	China			cow	feces	Escherichia_coli	species	cellular_organisms;_Bacteria;_Proteobacteria;_Gammaproteobacteria;_Enterobacterales;_Enterobacteriaceae;_Escherichia	562	Escherichia_coli	561	Escherichia	543	Enterobacteriaceae	91347	Enterobacterales	1236	Gammaproteobacteria	1224	Proteobacteria	2	Bacteria	34.4118	86.0327	China	49.8647	CP041286.1			0
F5_2	NZ_CP041286.1	0.0877506	0	86/1000	Escherichia_coli_strain_54_plasmid_p54-tetX,_complete_sequence	2020-04-16	circular	complete	562	plasmid	102347	RefSeq	6722701	Complete_Genome	2020/04/14_00:00	2020/04/14_00:00	TRUE	12158158	SAMN12158158	China			cow	feces	Escherichia_coli	species	cellular_organisms;_Bacteria;_Proteobacteria;_Gammaproteobacteria;_Enterobacterales;_Enterobacteriaceae;_Escherichia	562	Escherichia_coli	561	Escherichia	543	Enterobacteriaceae	91347	Enterobacterales	1236	Gammaproteobacteria	1224	Proteobacteria	2	Bacteria	34.4118	86.0327	China	49.8647	CP041286.1			0
F1_3	NZ_CP030282.1	0.0192445	0	501/1000	Escherichia_coli_strain_E308_plasmid_pLKSZ01,_complete_sequence	2018-09-08	circular	complete	562	plasmid	111721	RefSeq	1912311	Complete_Genome	2018/09/04_00:00	2018/09/04_00:00	TRUE	9499316	SAMN09499316	China	missing	Broiler_chicken_farm			Escherichia_coli	species	cellular_organisms;_Bacteria;_Proteobacteria;_Gammaproteobacteria;_Enterobacterales;_Enterobacteriaceae;_Escherichia	562	Escherichia_coli	561	Escherichia	543	Enterobacteriaceae	91347	Enterobacterales	1236	Gammaproteobacteria	1224	Proteobacteria	2	Bacteria	34.4118	86.0327	China	48.469	CP030282.1			0
F1_1	NZ_CP030283.1	0.0637124	0	151/1000	Escherichia_coli_strain_E308_plasmid_pLKSZ02,_complete_sequence	2018-09-08	circular	complete	562	plasmid	113645	RefSeq	1912311	Complete_Genome	2018/09/04_00:00	2018/09/04_00:00	TRUE	9499316	SAMN09499316	China	missing	Broiler_chicken_farm			Escherichia_coli	species	cellular_organisms;_Bacteria;_Proteobacteria;_Gammaproteobacteria;_Enterobacterales;_Enterobacteriaceae;_Escherichia	562	Escherichia_coli	561	Escherichia	543	Enterobacteriaceae	91347	Enterobacterales	1236	Gammaproteobacteria	1224	Proteobacteria	2	Bacteria	34.4118	86.0327	China	52.8391	CP030283.1			0
F2_2	NZ_CP030283.1	0.0811785	0	100/1000	Escherichia_coli_strain_E308_plasmid_pLKSZ02,_complete_sequence	2018-09-08	circular	complete	562	plasmid	113645	RefSeq	1912311	Complete_Genome	2018/09/04_00:00	2018/09/04_00:00	TRUE	9499316	SAMN09499316	China	missing	Broiler_chicken_farm			Escherichia_coli	species	cellular_organisms;_Bacteria;_Proteobacteria;_Gammaproteobacteria;_Enterobacterales;_Enterobacteriaceae;_Escherichia	562	Escherichia_coli	561	Escherichia	543	Enterobacteriaceae	91347	Enterobacterales	1236	Gammaproteobacteria	1224	Proteobacteria	2	Bacteria	34.4118	86.0327	China	52.8391	CP030283.1			0
F4_1	NZ_CP030283.1	0.0631684	0	153/1000	Escherichia_coli_strain_E308_plasmid_pLKSZ02,_complete_sequence	2018-09-08	circular	complete	562	plasmid	113645	RefSeq	1912311	Complete_Genome	2018/09/04_00:00	2018/09/04_00:00	TRUE	9499316	SAMN09499316	China	missing	Broiler_chicken_farm			Escherichia_coli	species	cellular_organisms;_Bacteria;_Proteobacteria;_Gammaproteobacteria;_Enterobacterales;_Enterobacteriaceae;_Escherichia	562	Escherichia_coli	561	Escherichia	543	Enterobacteriaceae	91347	Enterobacterales	1236	Gammaproteobacteria	1224	Proteobacteria	2	Bacteria	34.4118	86.0327	China	52.8391	CP030283.1			0
F5_1	NZ_CP030283.1	0.0583726	0	172/1000	Escherichia_coli_strain_E308_plasmid_pLKSZ02,_complete_sequence	2018-09-08	circular	complete	562	plasmid	113645	RefSeq	1912311	Complete_Genome	2018/09/04_00:00	2018/09/04_00:00	TRUE	9499316	SAMN09499316	China	missing	Broiler_chicken_farm			Escherichia_coli	species	cellular_organisms;_Bacteria;_Proteobacteria;_Gammaproteobacteria;_Enterobacterales;_Enterobacteriaceae;_Escherichia	562	Escherichia_coli	561	Escherichia	543	Enterobacteriaceae	91347	Enterobacterales	1236	Gammaproteobacteria	1224	Proteobacteria	2	Bacteria	34.4118	86.0327	China	52.8391	CP030283.1			0
[truncated: 12,122 more rows]
[truncated: 4 more columns]

[truncated: 10 more sheets: 11. Prokka plasmids, 12. BAKTA plasmids, 13. Group A, 14. Group B, 15. Group C, 16. Group D, 17. F1_3, 18. F2_1, 19. F3_6, 20. F9_2]
